# Supplementary material for: Developing a wintering waterfowl community baseline for environmental monitoring of Narragansett Bay, Rhode Island
Source: F1000Res. 2015 Sep 24;4:40. Originally published 2015 Feb 10. [Version 2] doi: 10.12688/f1000research.6080.2 (PMC4806708; doi:10.12688/f1000research.6080.2)
Supplement: Environmental data — Ancillary variables: The abbreviation definitions can be found in Table 1. [file f1000research-4-7624-s0000.tgz]

Archive with 1 entries (1 files):
- 6a8263b2-019d-4ee8-875c-20984e2b170c_Environmental_data.csv
