# Supplementary material for: Developing a wintering waterfowl community baseline for environmental monitoring of Narragansett Bay, Rhode Island
Source: F1000Res. 2015 Sep 24;4:40. Originally published 2015 Feb 10. [Version 2] doi: 10.12688/f1000research.6080.2 (PMC4806708; doi:10.12688/f1000research.6080.2)
Supplement: Environmental data — Ancillary variables: The abbreviation definitions can be found in Table 1. [file f1000research-4-7624-s0000.tgz › 6a8263b2-019d-4ee8-875c-20984e2b170c_Environmental_data.csv]

site_id	site	Site_Name	section_	latitude	longitude	mean_bath	depth_bath	low_bath	std_bath	area	perimeter	degra_wet_area	degrad_wet_cnt	impact_len	NAO-1	NAO-12	NAO-11	NOA-win	NAO-10	NAO-9	NAO-8	NAO-fall	ws_day_of	ws_day_b4	ws_3day	ws_7day	ws_30day	wd_day_of	wd_day_b4	wd_3day	wd_7day
4101	101	Point Judith	1	41.366912	-71.477826	-28.1053	-118	3	21.375499	1.755437	7.433202	0	0	0	-0.29	0.64	0.86	0.403333333	-0.07	0.01	-1.26	-0.44	59	55	50	37	43	290	260	200	213
4102	102	Narragansett South	1	41.406775	-71.45014	-37.131301	-176	4	34.8064	8.319307	16.449304	0	0	0	-0.29	0.64	0.86	0.403333333	-0.07	0.01	-1.26	-0.44	59	55	50	37	43	290	260	200	213
4103	103	Narragansett Central a-d	1	41.447517	-71.427438	-37.387001	-189	5	30.7026	4.600472	19.898889	144353.5895	3	420.206568	-0.29	0.64	0.86	0.403333333	-0.07	0.01	-1.26	-0.44	59	55	50	37	43	290	260	200	213
4104	104	Bonnet Point	1	41.464399	-71.41905	-25.2698	-80	3	19.3579	4.691832	11.551678	0	0	0	-0.29	0.64	0.86	0.403333333	-0.07	0.01	-1.26	-0.44	59	55	50	37	43	290	260	200	213
4105	105	Narragansett North	1	41.502277	-71.410661	-22.446599	-70	3	13.911	3.128896	7.277157	0	0	0	-0.29	0.64	0.86	0.403333333	-0.07	0.01	-1.26	-0.44	59	55	50	37	43	290	260	200	213
4106	106	Casey Point	1	41.52093	-71.408099	-17.688699	-91	3	12.2474	2.420591	6.226811	0	0	0	-0.29	0.64	0.86	0.403333333	-0.07	0.01	-1.26	-0.44	59	55	50	37	43	290	260	200	213
4107	107	Plum Point / Rome Point	1	41.542096	-71.413658	-16.913299	-51	4	8.37028	3.503596	8.086768	7593.246173	3	50.636382	-0.29	0.64	0.86	0.403333333	-0.07	0.01	-1.26	-0.44	59	55	50	37	43	290	260	200	213
4108	108	Bissel Cove	1	41.556029	-71.420593	-19.104299	-60	6	11.633399	2.829623	11.9081	6248.567297	1	0	-0.29	0.64	0.86	0.403333333	-0.07	0.01	-1.26	-0.44	59	55	50	37	43	290	260	200	213
4109	109	Wickford Harbor	1	41.569464	-71.419435	-24.724599	-110	4	20.7562	6.172422	19.138682	102043.0007	4	0	-0.29	0.64	0.86	0.403333333	-0.07	0.01	-1.26	-0.44	59	55	50	37	43	290	260	200	213
4110	110	Quonset Point	1	41.598239	-71.384624	-45.728801	-171	4	33.397499	13.547721	20.223494	0	0	0	-0.29	0.64	0.86	0.403333333	-0.07	0.01	-1.26	-0.44	59	55	50	37	43	290	260	200	213
4111	112	Allen Harbor	1	41.623072	-71.412812	-22.798	-49	4	9.992449	0.261369	2.735376	0	0	0	-0.29	0.64	0.86	0.403333333	-0.07	0.01	-1.26	-0.44	54	57	30	35	41	310	270	193	161
4112	111	Davisville North	1	41.623401	-71.389762	-22.465099	-104	4	14.557	5.592865	10.061208	0	0	0	-0.29	0.64	0.86	0.403333333	-0.07	0.01	-1.26	-0.44	54	57	30	35	41	310	270	193	161
4202	202	Potowomut	2	41.660187	-71.382386	-37.131301	-176	4	34.8064	10.846078	20.904299	23247.6788	1	108.084265	-0.29	0.64	0.86	0.403333333	-0.07	0.01	-1.26	-0.44	54	57	30	35	41	310	270	193	161
4203	203	Greenwich Cove	2	41.656045	-71.446908	-37.387001	-189	5	30.7026	1.724177	11.033636	0	0	0	-0.29	0.64	0.86	0.403333333	-0.07	0.01	-1.26	-0.44	54	57	30	35	41	310	270	193	161
4204	204	Apponaug Cove	2	41.683557	-71.441777	-25.2698	-80	3	19.3579	1.302633	8.053971	472856.3743	2	168.79368	-0.29	0.64	0.86	0.403333333	-0.07	0.01	-1.26	-0.44	54	57	30	35	41	310	270	193	161
4205	205	Greenwich Bay N	2	41.681812	-71.425441	-22.446599	-70	3	13.911	3.379968	9.661274	0	0	91.696162	-0.29	0.64	0.86	0.403333333	-0.07	0.01	-1.26	-0.44	54	57	30	35	41	310	270	193	161
4206	206	Brush Neck Cove	2	41.687066	-71.405616	-17.688699	-91	3	12.2474	0.461473	6.795905	0	0	0	-0.29	0.64	0.86	0.403333333	-0.07	0.01	-1.26	-0.44	54	57	30	35	41	310	270	193	161
4207	207	Warwick Cove	2	41.697986	-71.384884	-16.913299	-51	4	8.37028	0.440682	6.649902	0	0	48.919913	-0.29	0.64	0.86	0.403333333	-0.07	0.01	-1.26	-0.44	54	57	30	35	41	310	270	193	161
4208	208	Lower Providence River West	2	41.696495	-71.356495	-19.104299	-60	6	11.633399	11.400991	16.185039	5496.750007	2	38.648861	-0.29	0.64	0.86	0.403333333	-0.07	0.01	-1.26	-0.44	54	57	30	35	41	310	270	193	161
4209	209	Gaspee Point	2	41.728688	-71.367498	-24.724599	-110	4	20.7562	6.10457	13.229468	7471.282094	1	149.104558	-0.29	0.64	0.86	0.403333333	-0.07	0.01	-1.26	-0.44	54	57	30	35	41	310	270	193	161
4210	210	Passeonkquis Cove	2	41.749085	-71.376248	-45.728801	-171	4	33.397499	1.356353	6.396115	0	0	303.742956	-0.29	0.64	0.86	0.403333333	-0.07	0.01	-1.26	-0.44	54	57	30	35	41	310	270	193	161
4211	211	Pawtuxet Cove	2	41.761742	-71.380602	-22.798	-49	4	9.992449	1.672774	6.466399	0	0	410.556533	-0.29	0.64	0.86	0.403333333	-0.07	0.01	-1.26	-0.44	54	57	30	35	41	310	270	193	161
4212	212	Providence River NW	2	41.777049	-71.384011	-22.465099	-104	4	14.557	1.902445	6.043397	47264.70308	2	0	-0.29	0.64	0.86	0.403333333	-0.07	0.01	-1.26	-0.44	54	57	30	35	41	310	270	193	161
4301	301	Providence Harbor	3	41.810453	-71.399014	-28.1053	-118	3	21.375499	0.982654	5.453465	17072.257	1	90.721134	-0.29	0.64	0.86	0.403333333	-0.07	0.01	-1.26	-0.44	54	57	30	35	41	310	270	193	161
4302	302	Upper Providence River	3	41.799201	-71.385123	-37.131301	-176	4	34.8064	2.397551	9.872773	40217.50025	4	73.983279	-0.29	0.64	0.86	0.403333333	-0.07	0.01	-1.26	-0.44	54	57	30	35	41	310	270	193	161
4303	303	Watchemoket Cove	3	41.798936	-71.376843	-37.387001	-189	5	30.7026	0.301938	3.545064	3003421.028	8	1592.127547	-0.29	0.64	0.86	0.403333333	-0.07	0.01	-1.26	-0.44	54	57	30	35	41	310	270	193	161
4304	304	Sabin Point	3	41.770983	-71.373448	-25.2698	-80	3	19.3579	3.386023	10.712565	0	0	291.361618	-0.29	0.64	0.86	0.403333333	-0.07	0.01	-1.26	-0.44	54	57	30	35	41	310	270	193	161
4305	305	Bullock's Cove	3	41.740886	-71.36442	-22.446599	-70	3	13.911	1.598707	10.007319	48133.5218	1	319.282153	-0.29	0.64	0.86	0.403333333	-0.07	0.01	-1.26	-0.44	54	57	30	35	41	310	270	193	161
4306	306	Bullock's Point	3	41.731868	-71.347845	-17.688699	-91	3	12.2474	2.434379	8.478397	47908.49552	2	173.668931	-0.29	0.64	0.86	0.403333333	-0.07	0.01	-1.26	-0.44	54	57	30	35	41	310	270	193	161
4307	307	Barrington Beach	3	41.705899	-71.321874	-16.913299	-51	4	8.37028	11.480633	13.603381	1251.820066	1	0	-0.29	0.64	0.86	0.403333333	-0.07	0.01	-1.26	-0.44	54	57	30	35	41	310	270	193	161
4308	308	Upper Barrington River	3	41.742875	-71.306042	-19.104299	-60	6	11.633399	0.930669	8.231336	87158.76139	1	1586.463241	-0.29	0.64	0.86	0.403333333	-0.07	0.01	-1.26	-0.44	54	57	30	35	41	310	270	193	161
4309	309	Warren River	3	41.719141	-71.289255	-24.724599	-110	4	20.7562	1.821363	11.82633	302459.4076	11	366.727881	-0.29	0.64	0.86	0.403333333	-0.07	0.01	-1.26	-0.44	54	57	30	35	41	310	270	193	161
4310	310	Kikemuit River	3	41.69421	-71.237519	-45.728801	-171	4	33.397499	2.70313	11.131266	0	0	1.105049	-0.29	0.64	0.86	0.403333333	-0.07	0.01	-1.26	-0.44	54	57	30	35	41	310	270	193	161
4311	311	Colt State Park	3	41.666108	-71.312328	-22.798	-49	4	9.992449	8.576449	20.746951	2218887.973	8	1001.580563	-0.29	0.64	0.86	0.403333333	-0.07	0.01	-1.26	-0.44	54	57	30	35	41	310	270	193	161
4312	312	Bristol Harbor	3	41.654536	-71.289773	-22.465099	-104	4	14.557	7.127758	17.073373	701429.2856	3	801.256343	-0.29	0.64	0.86	0.403333333	-0.07	0.01	-1.26	-0.44	59	55	50	37	43	290	260	200	213
4401	401	T-Dock	4	41.593974	-71.35572	-28.1053	-118	3	21.375499	16.678744	22.690639	0	0	0	-0.29	0.64	0.86	0.403333333	-0.07	0.01	-1.26	-0.44	59	55	50	36	43	290	260	200	213
4402	402	Lighthouse	4	41.602254	-71.299041	-37.131301	-176	4	34.8064	2.511426	8.144549	0	0	0	-0.29	0.64	0.86	0.403333333	-0.07	0.01	-1.26	-0.44	59	55	50	36	43	290	260	200	213
4403	403	Ferry Landing	4	41.628538	-71.301041	-37.387001	-189	5	30.7026	5.58494	9.802353	0	0	0	-0.29	0.64	0.86	0.403333333	-0.07	0.01	-1.26	-0.44	59	55	50	36	43	290	260	200	213
4404	404	Nag Pond	4	41.628442	-71.320327	-25.2698	-80	3	19.3579	0.061509	1.512612	52816.6649	1	0	-0.29	0.64	0.86	0.403333333	-0.07	0.01	-1.26	-0.44	59	55	50	36	43	290	260	200	213
4405	405	Prudence West	4	41.619156	-71.35013	-22.446599	-70	3	13.911	10.16901	12.302898	0	0	0	-0.29	0.64	0.86	0.403333333	-0.07	0.01	-1.26	-0.44	59	55	50	36	43	290	260	200	213
4406	406	Potter Cove	4	41.644773	-71.325205	-17.688699	-91	3	12.2474	6.221589	14.189029	71000.97559	2	0	-0.29	0.64	0.86	0.403333333	-0.07	0.01	-1.26	-0.44	54	57	30	28	41	310	270	193	161
4407	407	Coggeshal Cove	4	41.639116	-71.363541	-16.913299	-51	4	8.37028	2.941461	11.152658	178141.706	3	0	-0.29	0.64	0.86	0.403333333	-0.07	0.01	-1.26	-0.44	54	57	30	28	41	310	270	193	161
4501	501	Portsmouth Cove	5	41.631067	-71.223995	-28.1053	-118	3	21.375499	1.337452	9.16791	0	0	2503.30761	-0.29	0.64	0.86	0.403333333	-0.07	0.01	-1.26	-0.44	59	55	50	35	43	290	260	200	213
4502	502	Sakonnet River / Island Park	5	41.619324	-71.232035	-37.387001	-189	5	30.7026	3.330016	11.625559	0	0	0	-0.29	0.64	0.86	0.403333333	-0.07	0.01	-1.26	-0.44	59	55	50	35	43	290	260	200	213
4503	503	Tiverton Harbor	5	41.632129	-71.215175	-37.131301	-176	4	34.8064	0.735491	4.279483	0	0	0	-0.29	0.64	0.86	0.403333333	-0.07	0.01	-1.26	-0.44	59	55	50	35	43	290	260	200	213
4504	504	Nannaquacket	5	41.611479	-71.201465	-25.2698	-80	3	19.3579	0.845243	4.96333	177855.1097	2	102.063345	-0.29	0.64	0.86	0.403333333	-0.07	0.01	-1.26	-0.44	59	55	50	35	43	290	260	200	213
4505	505	Sapowet	5	41.584466	-71.218244	-22.446599	-70	3	13.911	4.134035	14.386209	89112.79912	4	159.0426	-0.29	0.64	0.86	0.403333333	-0.07	0.01	-1.26	-0.44	59	55	50	35	43	290	260	200	213
4506	506	Fogland	5	41.564119	-71.214699	-17.688699	-91	3	12.2474	1.412721	8.049312	0	0	0	-0.29	0.64	0.86	0.403333333	-0.07	0.01	-1.26	-0.44	59	55	50	32	43	290	260	200	213
4507	507	Mary Donovan	5	41.522114	-71.212315	-16.913299	-51	4	8.37028	6.146421	13.187372	0	0	0	-0.29	0.64	0.86	0.403333333	-0.07	0.01	-1.26	-0.44	59	55	50	32	43	290	260	200	213
4508	508	Sakonnet Point	5	41.477207	-71.20155	-19.104299	-60	6	11.633399	8.940693	20.150607	0	0	204.13896	-0.29	0.64	0.86	0.403333333	-0.07	0.01	-1.26	-0.44	59	55	50	32	43	290	260	200	213
4601	601	Newport Harbor	6	41.482548	-71.322585	-28.1053	-118	3	21.375499	4.001439	10.212302	0	0	0	-0.29	0.64	0.86	0.403333333	-0.07	0.01	-1.26	-0.44	59	55	50	37	43	290	260	200	213
4602	602	Fort Adams	6	41.474862	-71.348731	-37.131301	-176	4	34.8064	2.764558	11.892194	1618.34802	1	0	-0.29	0.64	0.86	0.403333333	-0.07	0.01	-1.26	-0.44	59	55	50	37	43	290	260	200	213
4603	603	Brenton Point	6	41.44672	-71.346243	-37.387001	-189	5	30.7026	10.095065	19.354248	0	0	0	-0.29	0.64	0.86	0.403333333	-0.07	0.01	-1.26	-0.44	59	55	50	37	43	290	260	200	213
4604	604	Newport East	6	41.471658	-71.284418	-25.2698	-80	3	19.3579	7.714117	15.762173	0	0	0	-0.29	0.64	0.86	0.403333333	-0.07	0.01	-1.26	-0.44	59	55	50	37	43	290	260	200	213
4605	605	Sachuest Point	6	41.4789	-71.261206	-22.446599	-70	3	13.911	13.803959	22.715852	6620.819872	1	0	-0.29	0.64	0.86	0.403333333	-0.07	0.01	-1.26	-0.44	59	55	50	37	43	290	260	200	213
4606	606	Sandy Point	6	41.527867	-71.22292	-17.688699	-91	3	12.2474	3.476317	9.63081	0	0	0	-0.29	0.64	0.86	0.403333333	-0.07	0.01	-1.26	-0.44	59	55	50	37	43	290	260	200	213
4607	607	McCorrie Point	6	41.57349	-71.2305	-16.913299	-51	4	8.37028	9.176205	16.290404	0	0	0	-0.29	0.64	0.86	0.403333333	-0.07	0.01	-1.26	-0.44	59	55	50	37	43	290	260	200	213
4608	608	Sakonnet River NW	6	41.608914	-71.2307	-19.104299	-60	6	11.633399	2.701842	6.661124	0	0	0	-0.29	0.64	0.86	0.403333333	-0.07	0.01	-1.26	-0.44	59	55	50	37	43	290	260	200	213
4609	609	Arnold Point	6	41.562474	-71.308328	-24.724599	-110	4	20.7562	15.169507	28.073795	0	0	67.437782	-0.29	0.64	0.86	0.403333333	-0.07	0.01	-1.26	-0.44	59	55	50	37	43	290	260	200	213
4610	610	Jamestown East	6	41.526008	-71.343792	-45.728801	-171	4	33.397499	31.202372	38.067411	17622.64072	1	0	-0.29	0.64	0.86	0.403333333	-0.07	0.01	-1.26	-0.44	59	55	50	37	43	290	260	200	213
4611	611	Jamestown North	6	41.572976	-71.393865	-22.798	-49	4	9.992449	6.235953	12.254974	0	0	0	-0.29	0.64	0.86	0.403333333	-0.07	0.01	-1.26	-0.44	59	55	50	37	43	290	260	200	213
4612	612	Jamestown West	6	41.503524	-71.391306	-22.465099	-104	4	14.557	14.175526	31.595052	343297.3749	4	397.933258	-0.29	0.64	0.86	0.403333333	-0.07	0.01	-1.26	-0.44	59	55	50	37	43	290	260	200	213
4613	613	Beavertail	6	41.45244	-71.406811	-68.858703	-123	-1	26.7479	6.563586	14.395951	0	0	0	-0.29	0.64	0.86	0.403333333	-0.07	0.01	-1.26	-0.44	59	55	50	37	43	290	260	200	213
4614	614	Hull Cove	6	41.468311	-71.375436	-66.145103	-112	0	32.901699	1.105125	5.104586	0	0	0	-0.29	0.64	0.86	0.403333333	-0.07	0.01	-1.26	-0.44	59	55	50	37	43	290	260	200	213
4615	615	Mackerel / Sheffield Cove	6	41.482989	-71.382533	-14.8991	-52	1	13.5604	1.271297	6.789241	14469.81844	2	4.720966	-0.29	0.64	0.86	0.403333333	-0.07	0.01	-1.26	-0.44	59	55	50	37	43	290	260	200	213
5101	101	Point Judith	1	41.366912	-71.477826	-28.1053	-118	3	21.375499	1.755437	7.433202	0	0	0	0.73	1.21	1.52	1.153333333	-0.48	0.38	-1.1	-0.4	59	50	51	55	43	320	310	267	286
5102	102	Narragansett South	1	41.406775	-71.45014	-37.131301	-176	4	34.8064	8.319307	16.449304	0	0	0	0.73	1.21	1.52	1.153333333	-0.48	0.38	-1.1	-0.4	59	50	51	55	43	320	310	267	286
5103	103	Narragansett Central a-d	1	41.447517	-71.427438	-37.387001	-189	5	30.7026	4.600472	19.898889	144353.5895	3	420.206568	0.73	1.21	1.52	1.153333333	-0.48	0.38	-1.1	-0.4	59	50	51	55	43	320	310	267	286
5104	104	Bonnet Point	1	41.464399	-71.41905	-25.2698	-80	3	19.3579	4.691832	11.551678	0	0	0	0.73	1.21	1.52	1.153333333	-0.48	0.38	-1.1	-0.4	59	50	51	55	43	320	310	267	286
5105	105	Narragansett North	1	41.502277	-71.410661	-22.446599	-70	3	13.911	3.128896	7.277157	0	0	0	0.73	1.21	1.52	1.153333333	-0.48	0.38	-1.1	-0.4	59	50	51	55	43	320	310	267	286
5106	106	Casey Point	1	41.52093	-71.408099	-17.688699	-91	3	12.2474	2.420591	6.226811	0	0	0	0.73	1.21	1.52	1.153333333	-0.48	0.38	-1.1	-0.4	59	50	51	55	43	320	310	267	286
5107	107	Plum Point / Rome Point	1	41.542096	-71.413658	-16.913299	-51	4	8.37028	3.503596	8.086768	7593.246173	3	50.636382	0.73	1.21	1.52	1.153333333	-0.48	0.38	-1.1	-0.4	59	50	51	55	43	320	310	267	286
5108	108	Bissel Cove	1	41.556029	-71.420593	-19.104299	-60	6	11.633399	2.829623	11.9081	6248.567297	1	0	0.73	1.21	1.52	1.153333333	-0.48	0.38	-1.1	-0.4	59	50	51	55	43	320	310	267	286
5109	109	Wickford Harbor	1	41.569464	-71.419435	-24.724599	-110	4	20.7562	6.172422	19.138682	102043.0007	4	0	0.73	1.21	1.52	1.153333333	-0.48	0.38	-1.1	-0.4	59	50	51	55	43	320	310	267	286
5110	110	Quonset Point	1	41.598239	-71.384624	-45.728801	-171	4	33.397499	13.547721	20.223494	0	0	0	0.73	1.21	1.52	1.153333333	-0.48	0.38	-1.1	-0.4	59	50	51	55	43	320	310	267	286
5111	112	Allen Harbor	1	41.623072	-71.412812	-22.798	-49	4	9.992449	0.261369	2.735376	0	0	0	0.73	1.21	1.52	1.153333333	-0.48	0.38	-1.1	-0.4	54	42	40	50	40	360	310	303	166
5112	111	Davisville North	1	41.623401	-71.389762	-22.465099	-104	4	14.557	5.592865	10.061208	0	0	0	0.73	1.21	1.52	1.153333333	-0.48	0.38	-1.1	-0.4	54	42	40	50	40	360	310	303	166
5201	201	Mount View	2	41.642646	-71.384681	-28.1053	-118	3	21.375499	7.979479	11.388943	0	0	0	0.73	1.21	1.52	1.153333333	-0.48	0.38	-1.1	-0.4	54	42	40	50	40	360	310	303	166
5202	202	Potowomut	2	41.660187	-71.382386	-37.131301	-176	4	34.8064	10.846078	20.904299	23247.6788	1	108.084265	0.73	1.21	1.52	1.153333333	-0.48	0.38	-1.1	-0.4	54	42	40	50	40	360	310	303	166
5203	203	Greenwich Cove	2	41.656045	-71.446908	-37.387001	-189	5	30.7026	1.724177	11.033636	0	0	0	0.73	1.21	1.52	1.153333333	-0.48	0.38	-1.1	-0.4	54	42	40	50	40	360	310	303	166
5204	204	Apponaug Cove	2	41.683557	-71.441777	-25.2698	-80	3	19.3579	1.302633	8.053971	472856.3743	2	168.79368	0.73	1.21	1.52	1.153333333	-0.48	0.38	-1.1	-0.4	54	42	40	50	40	360	310	303	166
5205	205	Greenwich Bay N	2	41.681812	-71.425441	-22.446599	-70	3	13.911	3.379968	9.661274	0	0	91.696162	0.73	1.21	1.52	1.153333333	-0.48	0.38	-1.1	-0.4	54	42	40	50	40	360	310	303	166
5206	206	Brush Neck Cove	2	41.687066	-71.405616	-17.688699	-91	3	12.2474	0.461473	6.795905	0	0	0	0.73	1.21	1.52	1.153333333	-0.48	0.38	-1.1	-0.4	54	42	40	50	40	360	310	303	166
5207	207	Warwick Cove	2	41.697986	-71.384884	-16.913299	-51	4	8.37028	0.440682	6.649902	0	0	48.919913	0.73	1.21	1.52	1.153333333	-0.48	0.38	-1.1	-0.4	54	42	40	50	40	360	310	303	166
5208	208	Lower Providence River West	2	41.696495	-71.356495	-19.104299	-60	6	11.633399	11.400991	16.185039	5496.750007	2	38.648861	0.73	1.21	1.52	1.153333333	-0.48	0.38	-1.1	-0.4	54	42	40	50	40	360	310	303	166
5209	209	Gaspee Point	2	41.728688	-71.367498	-24.724599	-110	4	20.7562	6.10457	13.229468	7471.282094	1	149.104558	0.73	1.21	1.52	1.153333333	-0.48	0.38	-1.1	-0.4	54	42	40	50	40	360	310	303	166
5210	210	Passeonkquis Cove	2	41.749085	-71.376248	-45.728801	-171	4	33.397499	1.356353	6.396115	0	0	303.742956	0.73	1.21	1.52	1.153333333	-0.48	0.38	-1.1	-0.4	54	42	40	50	40	360	310	303	166
5211	211	Pawtuxet Cove	2	41.761742	-71.380602	-22.798	-49	4	9.992449	1.672774	6.466399	0	0	410.556533	0.73	1.21	1.52	1.153333333	-0.48	0.38	-1.1	-0.4	54	42	40	50	40	360	310	303	166
5212	212	Providence River NW	2	41.777049	-71.384011	-22.465099	-104	4	14.557	1.902445	6.043397	47264.70308	2	0	0.73	1.21	1.52	1.153333333	-0.48	0.38	-1.1	-0.4	54	42	40	50	40	360	310	303	166
5301	301	Providence Harbor	3	41.810453	-71.399014	-28.1053	-118	3	21.375499	0.982654	5.453465	17072.257	1	90.721134	0.73	1.21	1.52	1.153333333	-0.48	0.38	-1.1	-0.4	54	42	40	50	40	360	310	303	166
5302	302	Upper Providence River	3	41.799201	-71.385123	-37.131301	-176	4	34.8064	2.397551	9.872773	40217.50025	4	73.983279	0.73	1.21	1.52	1.153333333	-0.48	0.38	-1.1	-0.4	54	42	40	50	40	360	310	303	166
5303	303	Watchemoket Cove	3	41.798936	-71.376843	-37.387001	-189	5	30.7026	0.301938	3.545064	3003421.028	8	1592.127547	0.73	1.21	1.52	1.153333333	-0.48	0.38	-1.1	-0.4	54	42	40	50	40	360	310	303	166
5304	304	Sabin Point	3	41.770983	-71.373448	-25.2698	-80	3	19.3579	3.386023	10.712565	0	0	291.361618	0.73	1.21	1.52	1.153333333	-0.48	0.38	-1.1	-0.4	54	42	40	50	40	360	310	303	166
5305	305	Bullock's Cove	3	41.740886	-71.36442	-22.446599	-70	3	13.911	1.598707	10.007319	48133.5218	1	319.282153	0.73	1.21	1.52	1.153333333	-0.48	0.38	-1.1	-0.4	54	42	40	50	40	360	310	303	166
5306	306	Bullock's Point	3	41.731868	-71.347845	-17.688699	-91	3	12.2474	2.434379	8.478397	47908.49552	2	173.668931	0.73	1.21	1.52	1.153333333	-0.48	0.38	-1.1	-0.4	54	42	40	50	40	360	310	303	166
5307	307	Barrington Beach	3	41.705899	-71.321874	-16.913299	-51	4	8.37028	11.480633	13.603381	1251.820066	1	0	0.73	1.21	1.52	1.153333333	-0.48	0.38	-1.1	-0.4	54	42	40	50	40	360	310	303	166
5308	308	Upper Barrington River	3	41.742875	-71.306042	-19.104299	-60	6	11.633399	0.930669	8.231336	87158.76139	1	1586.463241	0.73	1.21	1.52	1.153333333	-0.48	0.38	-1.1	-0.4	54	42	40	50	40	360	310	303	166
5309	309	Warren River	3	41.719141	-71.289255	-24.724599	-110	4	20.7562	1.821363	11.82633	302459.4076	11	366.727881	0.73	1.21	1.52	1.153333333	-0.48	0.38	-1.1	-0.4	54	42	40	50	40	360	310	303	166
5310	310	Kikemuit River	3	41.69421	-71.237519	-45.728801	-171	4	33.397499	2.70313	11.131266	0	0	1.105049	0.73	1.21	1.52	1.153333333	-0.48	0.38	-1.1	-0.4	54	42	40	50	40	360	310	303	166
5311	311	Colt State Park	3	41.666108	-71.312328	-22.798	-49	4	9.992449	8.576449	20.746951	2218887.973	8	1001.580563	0.73	1.21	1.52	1.153333333	-0.48	0.38	-1.1	-0.4	54	42	40	50	40	360	310	303	166
5312	312	Bristol Harbor	3	41.654536	-71.289773	-22.465099	-104	4	14.557	7.127758	17.073373	701429.2856	3	801.256343	0.73	1.21	1.52	1.153333333	-0.48	0.38	-1.1	-0.4	59	50	51	55	43	320	310	267	286
5401	401	T-Dock	4	41.593974	-71.35572	-28.1053	-118	3	21.375499	16.678744	22.690639	0	0	0	0.73	1.21	1.52	1.153333333	-0.48	0.38	-1.1	-0.4	59	50	51	37	43	320	310	267	286
5402	402	Lighthouse	4	41.602254	-71.299041	-37.131301	-176	4	34.8064	2.511426	8.144549	0	0	0	0.73	1.21	1.52	1.153333333	-0.48	0.38	-1.1	-0.4	59	50	51	37	43	320	310	267	286
5403	403	Ferry Landing	4	41.628538	-71.301041	-37.387001	-189	5	30.7026	5.58494	9.802353	0	0	0	0.73	1.21	1.52	1.153333333	-0.48	0.38	-1.1	-0.4	59	50	51	37	43	320	310	267	286
5404	404	Nag Pond	4	41.628442	-71.320327	-25.2698	-80	3	19.3579	0.061509	1.512612	52816.6649	1	0	0.73	1.21	1.52	1.153333333	-0.48	0.38	-1.1	-0.4	59	50	51	37	43	320	310	267	286
5405	405	Prudence West	4	41.619156	-71.35013	-22.446599	-70	3	13.911	10.16901	12.302898	0	0	0	0.73	1.21	1.52	1.153333333	-0.48	0.38	-1.1	-0.4	59	50	51	37	43	320	310	267	286
5406	406	Potter Cove	4	41.644773	-71.325205	-17.688699	-91	3	12.2474	6.221589	14.189029	71000.97559	2	0	0.73	1.21	1.52	1.153333333	-0.48	0.38	-1.1	-0.4	54	42	40	35	40	360	310	303	166
5407	407	Coggeshal Cove	4	41.639116	-71.363541	-16.913299	-51	4	8.37028	2.941461	11.152658	178141.706	3	0	0.73	1.21	1.52	1.153333333	-0.48	0.38	-1.1	-0.4	54	42	40	35	40	360	310	303	166
5408	408	Providence Point	4	41.671793	-71.333741	-19.104299	-60	6	11.633399	9.498045	15.160151	1299.688465	1	0	0.73	1.21	1.52	1.153333333	-0.48	0.38	-1.1	-0.4	54	42	40	35	40	360	310	303	166
5501	501	Portsmouth Cove	5	41.631067	-71.223995	-28.1053	-118	3	21.375499	1.337452	9.16791	0	0	2503.30761	0.73	1.21	1.52	1.153333333	-0.48	0.38	-1.1	-0.4	59	50	51	37	43	320	310	267	286
5502	502	Sakonnet River / Island Park	5	41.619324	-71.232035	-37.387001	-189	5	30.7026	3.330016	11.625559	0	0	0	0.73	1.21	1.52	1.153333333	-0.48	0.38	-1.1	-0.4	59	50	51	37	43	320	310	267	286
5503	503	Tiverton Harbor	5	41.632129	-71.215175	-37.131301	-176	4	34.8064	0.735491	4.279483	0	0	0	0.73	1.21	1.52	1.153333333	-0.48	0.38	-1.1	-0.4	59	50	51	37	43	320	310	267	286
5504	504	Nannaquacket	5	41.611479	-71.201465	-25.2698	-80	3	19.3579	0.845243	4.96333	177855.1097	2	102.063345	0.73	1.21	1.52	1.153333333	-0.48	0.38	-1.1	-0.4	59	50	51	37	43	320	310	267	286
5505	505	Sapowet	5	41.584466	-71.218244	-22.446599	-70	3	13.911	4.134035	14.386209	89112.79912	4	159.0426	0.73	1.21	1.52	1.153333333	-0.48	0.38	-1.1	-0.4	59	50	51	37	43	320	310	267	286
5506	506	Fogland	5	41.564119	-71.214699	-17.688699	-91	3	12.2474	1.412721	8.049312	0	0	0	0.73	1.21	1.52	1.153333333	-0.48	0.38	-1.1	-0.4	59	50	51	37	43	320	310	267	286
5507	507	Mary Donovan	5	41.522114	-71.212315	-16.913299	-51	4	8.37028	6.146421	13.187372	0	0	0	0.73	1.21	1.52	1.153333333	-0.48	0.38	-1.1	-0.4	59	50	51	37	43	320	310	267	286
5508	508	Sakonnet Point	5	41.477207	-71.20155	-19.104299	-60	6	11.633399	8.940693	20.150607	0	0	204.13896	0.73	1.21	1.52	1.153333333	-0.48	0.38	-1.1	-0.4	59	50	51	37	43	320	310	267	286
5601	601	Newport Harbor	6	41.482548	-71.322585	-28.1053	-118	3	21.375499	4.001439	10.212302	0	0	0	0.73	1.21	1.52	1.153333333	-0.48	0.38	-1.1	-0.4	59	50	51	55	43	320	310	267	286
5602	602	Fort Adams	6	41.474862	-71.348731	-37.131301	-176	4	34.8064	2.764558	11.892194	1618.34802	1	0	0.73	1.21	1.52	1.153333333	-0.48	0.38	-1.1	-0.4	59	50	51	55	43	320	310	267	286
5603	603	Brenton Point	6	41.44672	-71.346243	-37.387001	-189	5	30.7026	10.095065	19.354248	0	0	0	0.73	1.21	1.52	1.153333333	-0.48	0.38	-1.1	-0.4	59	50	51	55	43	320	310	267	286
5604	604	Newport East	6	41.471658	-71.284418	-25.2698	-80	3	19.3579	7.714117	15.762173	0	0	0	0.73	1.21	1.52	1.153333333	-0.48	0.38	-1.1	-0.4	59	50	51	55	43	320	310	267	286
5605	605	Sachuest Point	6	41.4789	-71.261206	-22.446599	-70	3	13.911	13.803959	22.715852	6620.819872	1	0	0.73	1.21	1.52	1.153333333	-0.48	0.38	-1.1	-0.4	59	50	51	55	43	320	310	267	286
5606	606	Sandy Point	6	41.527867	-71.22292	-17.688699	-91	3	12.2474	3.476317	9.63081	0	0	0	0.73	1.21	1.52	1.153333333	-0.48	0.38	-1.1	-0.4	59	50	51	55	43	320	310	267	286
5607	607	McCorrie Point	6	41.57349	-71.2305	-16.913299	-51	4	8.37028	9.176205	16.290404	0	0	0	0.73	1.21	1.52	1.153333333	-0.48	0.38	-1.1	-0.4	59	50	51	55	43	320	310	267	286
5608	608	Sakonnet River NW	6	41.608914	-71.2307	-19.104299	-60	6	11.633399	2.701842	6.661124	0	0	0	0.73	1.21	1.52	1.153333333	-0.48	0.38	-1.1	-0.4	59	50	51	55	43	320	310	267	286
5609	609	Arnold Point	6	41.562474	-71.308328	-24.724599	-110	4	20.7562	15.169507	28.073795	0	0	67.437782	0.73	1.21	1.52	1.153333333	-0.48	0.38	-1.1	-0.4	59	50	51	55	43	320	310	267	286
5610	610	Jamestown East	6	41.526008	-71.343792	-45.728801	-171	4	33.397499	31.202372	38.067411	17622.64072	1	0	0.73	1.21	1.52	1.153333333	-0.48	0.38	-1.1	-0.4	59	50	51	55	43	320	310	267	286
5611	611	Jamestown North	6	41.572976	-71.393865	-22.798	-49	4	9.992449	6.235953	12.254974	0	0	0	0.73	1.21	1.52	1.153333333	-0.48	0.38	-1.1	-0.4	59	50	51	55	43	320	310	267	286
5612	612	Jamestown West	6	41.503524	-71.391306	-22.465099	-104	4	14.557	14.175526	31.595052	343297.3749	4	397.933258	0.73	1.21	1.52	1.153333333	-0.48	0.38	-1.1	-0.4	59	50	51	55	43	320	310	267	286
5613	613	Beavertail	6	41.45244	-71.406811	-68.858703	-123	-1	26.7479	6.563586	14.395951	0	0	0	0.73	1.21	1.52	1.153333333	-0.48	0.38	-1.1	-0.4	59	50	51	55	43	320	310	267	286
5614	614	Hull Cove	6	41.468311	-71.375436	-66.145103	-112	0	32.901699	1.105125	5.104586	0	0	0	0.73	1.21	1.52	1.153333333	-0.48	0.38	-1.1	-0.4	59	50	51	55	43	320	310	267	286
5615	615	Mackerel / Sheffield Cove	6	41.482989	-71.382533	-14.8991	-52	1	13.5604	1.271297	6.789241	14469.81844	2	4.720966	0.73	1.21	1.52	1.153333333	-0.48	0.38	-1.1	-0.4	59	50	51	55	43	320	310	267	286
6101	101	Point Judith	1	41.366912	-71.477826	-28.1053	-118	3	21.375499	1.755437	7.433202	0	0	0	-0.31	-0.44	1.2651	0.1717	0.37	0.63	-0.98	0.006666667	35	31	33	32	37	180	190	220	252
6102	102	Narragansett South	1	41.406775	-71.45014	-37.131301	-176	4	34.8064	8.319307	16.449304	0	0	0	-0.31	-0.44	1.2651	0.1717	0.37	0.63	-0.98	0.006666667	35	31	33	32	37	180	190	220	252
6103	103	Narragansett Central a-d	1	41.447517	-71.427438	-37.387001	-189	5	30.7026	4.600472	19.898889	144353.5895	3	420.206568	-0.31	-0.44	1.2651	0.1717	0.37	0.63	-0.98	0.006666667	35	31	33	32	37	180	190	220	252
6104	104	Bonnet Point	1	41.464399	-71.41905	-25.2698	-80	3	19.3579	4.691832	11.551678	0	0	0	-0.31	-0.44	1.2651	0.1717	0.37	0.63	-0.98	0.006666667	35	31	33	32	37	180	190	220	252
6105	105	Narragansett North	1	41.502277	-71.410661	-22.446599	-70	3	13.911	3.128896	7.277157	0	0	0	-0.31	-0.44	1.2651	0.1717	0.37	0.63	-0.98	0.006666667	35	31	33	32	37	180	190	220	252
6106	106	Casey Point	1	41.52093	-71.408099	-17.688699	-91	3	12.2474	2.420591	6.226811	0	0	0	-0.31	-0.44	1.2651	0.1717	0.37	0.63	-0.98	0.006666667	35	31	33	32	37	180	190	220	252
6107	107	Plum Point / Rome Point	1	41.542096	-71.413658	-16.913299	-51	4	8.37028	3.503596	8.086768	7593.246173	3	50.636382	-0.31	-0.44	1.2651	0.1717	0.37	0.63	-0.98	0.006666667	35	31	33	32	37	180	190	220	252
6108	108	Bissel Cove	1	41.556029	-71.420593	-19.104299	-60	6	11.633399	2.829623	11.9081	6248.567297	1	0	-0.31	-0.44	1.2651	0.1717	0.37	0.63	-0.98	0.006666667	35	31	33	32	37	180	190	220	252
6109	109	Wickford Harbor	1	41.569464	-71.419435	-24.724599	-110	4	20.7562	6.172422	19.138682	102043.0007	4	0	-0.31	-0.44	1.2651	0.1717	0.37	0.63	-0.98	0.006666667	35	31	33	32	37	180	190	220	252
6110	110	Quonset Point	1	41.598239	-71.384624	-45.728801	-171	4	33.397499	13.547721	20.223494	0	0	0	-0.31	-0.44	1.2651	0.1717	0.37	0.63	-0.98	0.006666667	35	31	33	32	37	180	190	220	252
6112	111	Davisville North	1	41.623401	-71.389762	-22.465099	-104	4	14.557	5.592865	10.061208	0	0	0	-0.31	-0.44	1.2651	0.1717	0.37	0.63	-0.98	0.006666667	24	44	34	30	34	200	210	250	277
6201	201	Mount View	2	41.642646	-71.384681	-28.1053	-118	3	21.375499	7.979479	11.388943	0	0	0	-0.31	-0.44	1.2651	0.1717	0.37	0.63	-0.98	0.006666667	24	44	34	30	34	200	210	250	277
6202	202	Potowomut	2	41.660187	-71.382386	-37.131301	-176	4	34.8064	10.846078	20.904299	23247.6788	1	108.084265	-0.31	-0.44	1.2651	0.1717	0.37	0.63	-0.98	0.006666667	24	44	34	30	34	200	210	250	277
6203	203	Greenwich Cove	2	41.656045	-71.446908	-37.387001	-189	5	30.7026	1.724177	11.033636	0	0	0	-0.31	-0.44	1.2651	0.1717	0.37	0.63	-0.98	0.006666667	24	44	34	30	34	200	210	250	277
6204	204	Apponaug Cove	2	41.683557	-71.441777	-25.2698	-80	3	19.3579	1.302633	8.053971	472856.3743	2	168.79368	-0.31	-0.44	1.2651	0.1717	0.37	0.63	-0.98	0.006666667	24	44	34	30	34	200	210	250	277
6205	205	Greenwich Bay N	2	41.681812	-71.425441	-22.446599	-70	3	13.911	3.379968	9.661274	0	0	91.696162	-0.31	-0.44	1.2651	0.1717	0.37	0.63	-0.98	0.006666667	24	44	34	30	34	200	210	250	277
6206	206	Brush Neck Cove	2	41.687066	-71.405616	-17.688699	-91	3	12.2474	0.461473	6.795905	0	0	0	-0.31	-0.44	1.2651	0.1717	0.37	0.63	-0.98	0.006666667	24	44	34	30	34	200	210	250	277
6207	207	Warwick Cove	2	41.697986	-71.384884	-16.913299	-51	4	8.37028	0.440682	6.649902	0	0	48.919913	-0.31	-0.44	1.2651	0.1717	0.37	0.63	-0.98	0.006666667	24	44	34	30	34	200	210	250	277
6208	208	Lower Providence River West	2	41.696495	-71.356495	-19.104299	-60	6	11.633399	11.400991	16.185039	5496.750007	2	38.648861	-0.31	-0.44	1.2651	0.1717	0.37	0.63	-0.98	0.006666667	24	44	34	30	34	200	210	250	277
6209	209	Gaspee Point	2	41.728688	-71.367498	-24.724599	-110	4	20.7562	6.10457	13.229468	7471.282094	1	149.104558	-0.31	-0.44	1.2651	0.1717	0.37	0.63	-0.98	0.006666667	24	44	34	30	34	200	210	250	277
6210	210	Passeonkquis Cove	2	41.749085	-71.376248	-45.728801	-171	4	33.397499	1.356353	6.396115	0	0	303.742956	-0.31	-0.44	1.2651	0.1717	0.37	0.63	-0.98	0.006666667	24	44	34	30	34	200	210	250	277
6211	211	Pawtuxet Cove	2	41.761742	-71.380602	-22.798	-49	4	9.992449	1.672774	6.466399	0	0	410.556533	-0.31	-0.44	1.2651	0.1717	0.37	0.63	-0.98	0.006666667	24	44	34	30	34	200	210	250	277
6212	212	Providence River NW	2	41.777049	-71.384011	-22.465099	-104	4	14.557	1.902445	6.043397	47264.70308	2	0	-0.31	-0.44	1.2651	0.1717	0.37	0.63	-0.98	0.006666667	24	44	34	30	34	200	210	250	277
6301	301	Providence Harbor	3	41.810453	-71.399014	-28.1053	-118	3	21.375499	0.982654	5.453465	17072.257	1	90.721134	-0.31	-0.44	1.2651	0.1717	0.37	0.63	-0.98	0.006666667	24	44	34	30	34	200	210	250	277
6302	302	Upper Providence River	3	41.799201	-71.385123	-37.131301	-176	4	34.8064	2.397551	9.872773	40217.50025	4	73.983279	-0.31	-0.44	1.2651	0.1717	0.37	0.63	-0.98	0.006666667	24	44	34	30	34	200	210	250	277
6303	303	Watchemoket Cove	3	41.798936	-71.376843	-37.387001	-189	5	30.7026	0.301938	3.545064	3003421.028	8	1592.127547	-0.31	-0.44	1.2651	0.1717	0.37	0.63	-0.98	0.006666667	24	44	34	30	34	200	210	250	277
6304	304	Sabin Point	3	41.770983	-71.373448	-25.2698	-80	3	19.3579	3.386023	10.712565	0	0	291.361618	-0.31	-0.44	1.2651	0.1717	0.37	0.63	-0.98	0.006666667	24	44	34	30	34	200	210	250	277
6305	305	Bullock's Cove	3	41.740886	-71.36442	-22.446599	-70	3	13.911	1.598707	10.007319	48133.5218	1	319.282153	-0.31	-0.44	1.2651	0.1717	0.37	0.63	-0.98	0.006666667	24	44	34	30	34	200	210	250	277
6306	306	Bullock's Point	3	41.731868	-71.347845	-17.688699	-91	3	12.2474	2.434379	8.478397	47908.49552	2	173.668931	-0.31	-0.44	1.2651	0.1717	0.37	0.63	-0.98	0.006666667	24	44	34	30	34	200	210	250	277
6307	307	Barrington Beach	3	41.705899	-71.321874	-16.913299	-51	4	8.37028	11.480633	13.603381	1251.820066	1	0	-0.31	-0.44	1.2651	0.1717	0.37	0.63	-0.98	0.006666667	24	44	34	30	34	200	210	250	277
6308	308	Upper Barrington River	3	41.742875	-71.306042	-19.104299	-60	6	11.633399	0.930669	8.231336	87158.76139	1	1586.463241	-0.31	-0.44	1.2651	0.1717	0.37	0.63	-0.98	0.006666667	24	44	34	30	34	200	210	250	277
6309	309	Warren River	3	41.719141	-71.289255	-24.724599	-110	4	20.7562	1.821363	11.82633	302459.4076	11	366.727881	-0.31	-0.44	1.2651	0.1717	0.37	0.63	-0.98	0.006666667	24	44	34	30	34	200	210	250	277
6310	310	Kikemuit River	3	41.69421	-71.237519	-45.728801	-171	4	33.397499	2.70313	11.131266	0	0	1.105049	-0.31	-0.44	1.2651	0.1717	0.37	0.63	-0.98	0.006666667	24	44	34	30	34	200	210	250	277
6311	311	Colt State Park	3	41.666108	-71.312328	-22.798	-49	4	9.992449	8.576449	20.746951	2218887.973	8	1001.580563	-0.31	-0.44	1.2651	0.1717	0.37	0.63	-0.98	0.006666667	24	44	34	30	34	200	210	250	277
6312	312	Bristol Harbor	3	41.654536	-71.289773	-22.465099	-104	4	14.557	7.127758	17.073373	701429.2856	3	801.256343	-0.31	-0.44	1.2651	0.1717	0.37	0.63	-0.98	0.006666667	35	31	33	32	37	180	190	220	252
6401	401	T-Dock	4	41.593974	-71.35572	-28.1053	-118	3	21.375499	16.678744	22.690639	0	0	0	-0.31	-0.44	1.2651	0.1717	0.37	0.63	-0.98	0.006666667	35	31	33	55	37	180	190	220	252
6402	402	Lighthouse	4	41.602254	-71.299041	-37.131301	-176	4	34.8064	2.511426	8.144549	0	0	0	-0.31	-0.44	1.2651	0.1717	0.37	0.63	-0.98	0.006666667	35	31	33	55	37	180	190	220	252
6403	403	Ferry Landing	4	41.628538	-71.301041	-37.387001	-189	5	30.7026	5.58494	9.802353	0	0	0	-0.31	-0.44	1.2651	0.1717	0.37	0.63	-0.98	0.006666667	35	31	33	55	37	180	190	220	252
6404	404	Nag Pond	4	41.628442	-71.320327	-25.2698	-80	3	19.3579	0.061509	1.512612	52816.6649	1	0	-0.31	-0.44	1.2651	0.1717	0.37	0.63	-0.98	0.006666667	35	31	33	55	37	180	190	220	252
6405	405	Prudence West	4	41.619156	-71.35013	-22.446599	-70	3	13.911	10.16901	12.302898	0	0	0	-0.31	-0.44	1.2651	0.1717	0.37	0.63	-0.98	0.006666667	35	31	33	55	37	180	190	220	252
6406	406	Potter Cove	4	41.644773	-71.325205	-17.688699	-91	3	12.2474	6.221589	14.189029	71000.97559	2	0	-0.31	-0.44	1.2651	0.1717	0.37	0.63	-0.98	0.006666667	24	44	34	50	34	200	210	250	277
6407	407	Coggeshal Cove	4	41.639116	-71.363541	-16.913299	-51	4	8.37028	2.941461	11.152658	178141.706	3	0	-0.31	-0.44	1.2651	0.1717	0.37	0.63	-0.98	0.006666667	24	44	34	50	34	200	210	250	277
6408	408	Providence Point	4	41.671793	-71.333741	-19.104299	-60	6	11.633399	9.498045	15.160151	1299.688465	1	0	-0.31	-0.44	1.2651	0.1717	0.37	0.63	-0.98	0.006666667	24	44	34	50	34	200	210	250	277
6501	501	Portsmouth Cove	5	41.631067	-71.223995	-28.1053	-118	3	21.375499	1.337452	9.16791	0	0	2503.30761	-0.31	-0.44	1.2651	0.1717	0.37	0.63	-0.98	0.006666667	35	31	33	55	37	180	190	220	252
6502	502	Sakonnet River / Island Park	5	41.619324	-71.232035	-37.387001	-189	5	30.7026	3.330016	11.625559	0	0	0	-0.31	-0.44	1.2651	0.1717	0.37	0.63	-0.98	0.006666667	35	31	33	55	37	180	190	220	252
6503	503	Tiverton Harbor	5	41.632129	-71.215175	-37.131301	-176	4	34.8064	0.735491	4.279483	0	0	0	-0.31	-0.44	1.2651	0.1717	0.37	0.63	-0.98	0.006666667	35	31	33	55	37	180	190	220	252
6504	504	Nannaquacket	5	41.611479	-71.201465	-25.2698	-80	3	19.3579	0.845243	4.96333	177855.1097	2	102.063345	-0.31	-0.44	1.2651	0.1717	0.37	0.63	-0.98	0.006666667	35	31	33	55	37	180	190	220	252
6505	505	Sapowet	5	41.584466	-71.218244	-22.446599	-70	3	13.911	4.134035	14.386209	89112.79912	4	159.0426	-0.31	-0.44	1.2651	0.1717	0.37	0.63	-0.98	0.006666667	35	31	33	55	37	180	190	220	252
6506	506	Fogland	5	41.564119	-71.214699	-17.688699	-91	3	12.2474	1.412721	8.049312	0	0	0	-0.31	-0.44	1.2651	0.1717	0.37	0.63	-0.98	0.006666667	35	31	33	55	37	180	190	220	252
6507	507	Mary Donovan	5	41.522114	-71.212315	-16.913299	-51	4	8.37028	6.146421	13.187372	0	0	0	-0.31	-0.44	1.2651	0.1717	0.37	0.63	-0.98	0.006666667	35	31	33	55	37	180	190	220	252
6508	508	Sakonnet Point	5	41.477207	-71.20155	-19.104299	-60	6	11.633399	8.940693	20.150607	0	0	204.13896	-0.31	-0.44	1.2651	0.1717	0.37	0.63	-0.98	0.006666667	35	31	33	55	37	180	190	220	252
6601	601	Newport Harbor	6	41.482548	-71.322585	-28.1053	-118	3	21.375499	4.001439	10.212302	0	0	0	-0.31	-0.44	1.2651	0.1717	0.37	0.63	-0.98	0.006666667	35	31	33	32	37	180	190	220	252
6602	602	Fort Adams	6	41.474862	-71.348731	-37.131301	-176	4	34.8064	2.764558	11.892194	1618.34802	1	0	-0.31	-0.44	1.2651	0.1717	0.37	0.63	-0.98	0.006666667	35	31	33	32	37	180	190	220	252
6603	603	Brenton Point	6	41.44672	-71.346243	-37.387001	-189	5	30.7026	10.095065	19.354248	0	0	0	-0.31	-0.44	1.2651	0.1717	0.37	0.63	-0.98	0.006666667	35	31	33	32	37	180	190	220	252
6604	604	Newport East	6	41.471658	-71.284418	-25.2698	-80	3	19.3579	7.714117	15.762173	0	0	0	-0.31	-0.44	1.2651	0.1717	0.37	0.63	-0.98	0.006666667	35	31	33	32	37	180	190	220	252
6605	605	Sachuest Point	6	41.4789	-71.261206	-22.446599	-70	3	13.911	13.803959	22.715852	6620.819872	1	0	-0.31	-0.44	1.2651	0.1717	0.37	0.63	-0.98	0.006666667	35	31	33	32	37	180	190	220	252
6606	606	Sandy Point	6	41.527867	-71.22292	-17.688699	-91	3	12.2474	3.476317	9.63081	0	0	0	-0.31	-0.44	1.2651	0.1717	0.37	0.63	-0.98	0.006666667	35	31	33	32	37	180	190	220	252
6607	607	McCorrie Point	6	41.57349	-71.2305	-16.913299	-51	4	8.37028	9.176205	16.290404	0	0	0	-0.31	-0.44	1.2651	0.1717	0.37	0.63	-0.98	0.006666667	35	31	33	32	37	180	190	220	252
6608	608	Sakonnet River NW	6	41.608914	-71.2307	-19.104299	-60	6	11.633399	2.701842	6.661124	0	0	0	-0.31	-0.44	1.2651	0.1717	0.37	0.63	-0.98	0.006666667	35	31	33	32	37	180	190	220	252
6609	609	Arnold Point	6	41.562474	-71.308328	-24.724599	-110	4	20.7562	15.169507	28.073795	0	0	67.437782	-0.31	-0.44	1.2651	0.1717	0.37	0.63	-0.98	0.006666667	35	31	33	32	37	180	190	220	252
6610	610	Jamestown East	6	41.526008	-71.343792	-45.728801	-171	4	33.397499	31.202372	38.067411	17622.64072	1	0	-0.31	-0.44	1.2651	0.1717	0.37	0.63	-0.98	0.006666667	35	31	33	32	37	180	190	220	252
6611	611	Jamestown North	6	41.572976	-71.393865	-22.798	-49	4	9.992449	6.235953	12.254974	0	0	0	-0.31	-0.44	1.2651	0.1717	0.37	0.63	-0.98	0.006666667	35	31	33	32	37	180	190	220	252
6612	612	Jamestown West	6	41.503524	-71.391306	-22.465099	-104	4	14.557	14.175526	31.595052	343297.3749	4	397.933258	-0.31	-0.44	1.2651	0.1717	0.37	0.63	-0.98	0.006666667	35	31	33	32	37	180	190	220	252
6613	613	Beavertail	6	41.45244	-71.406811	-68.858703	-123	-1	26.7479	6.563586	14.395951	0	0	0	-0.31	-0.44	1.2651	0.1717	0.37	0.63	-0.98	0.006666667	35	31	33	32	37	180	190	220	252
6614	614	Hull Cove	6	41.468311	-71.375436	-66.145103	-112	0	32.901699	1.105125	5.104586	0	0	0	-0.31	-0.44	1.2651	0.1717	0.37	0.63	-0.98	0.006666667	35	31	33	32	37	180	190	220	252
6615	615	Mackerel / Sheffield Cove	6	41.482989	-71.382533	-14.8991	-52	1	13.5604	1.271297	6.789241	14469.81844	2	4.720966	-0.31	-0.44	1.2651	0.1717	0.37	0.63	-0.98	0.006666667	35	31	33	32	37	180	190	220	252
7101	101	Point Judith	1	41.366912	-71.477826	-28.1053	-118	3	21.375499	1.755437	7.433202	0	0	0	0.43681	1.3366	0.22265	0.665353333	-1.7264	-1.6219	-2.2439	-1.864066667	36	42	54	45	35	220	300	270	237
7102	102	Narragansett South	1	41.406775	-71.45014	-37.131301	-176	4	34.8064	8.319307	16.449304	0	0	0	0.43681	1.3366	0.22265	0.665353333	-1.7264	-1.6219	-2.2439	-1.864066667	36	42	54	45	35	220	300	270	237
7103	103	Narragansett Central a-d	1	41.447517	-71.427438	-37.387001	-189	5	30.7026	4.600472	19.898889	144353.5895	3	420.206568	0.43681	1.3366	0.22265	0.665353333	-1.7264	-1.6219	-2.2439	-1.864066667	36	42	54	45	35	220	300	270	237
7104	104	Bonnet Point	1	41.464399	-71.41905	-25.2698	-80	3	19.3579	4.691832	11.551678	0	0	0	0.43681	1.3366	0.22265	0.665353333	-1.7264	-1.6219	-2.2439	-1.864066667	36	42	54	45	35	220	300	270	237
7105	105	Narragansett North	1	41.502277	-71.410661	-22.446599	-70	3	13.911	3.128896	7.277157	0	0	0	0.43681	1.3366	0.22265	0.665353333	-1.7264	-1.6219	-2.2439	-1.864066667	36	42	54	45	35	220	300	270	237
7106	106	Casey Point	1	41.52093	-71.408099	-17.688699	-91	3	12.2474	2.420591	6.226811	0	0	0	0.43681	1.3366	0.22265	0.665353333	-1.7264	-1.6219	-2.2439	-1.864066667	36	42	54	45	35	220	300	270	237
7107	107	Plum Point / Rome Point	1	41.542096	-71.413658	-16.913299	-51	4	8.37028	3.503596	8.086768	7593.246173	3	50.636382	0.43681	1.3366	0.22265	0.665353333	-1.7264	-1.6219	-2.2439	-1.864066667	36	42	54	45	35	220	300	270	237
7108	108	Bissel Cove	1	41.556029	-71.420593	-19.104299	-60	6	11.633399	2.829623	11.9081	6248.567297	1	0	0.43681	1.3366	0.22265	0.665353333	-1.7264	-1.6219	-2.2439	-1.864066667	36	42	54	45	35	220	300	270	237
7109	109	Wickford Harbor	1	41.569464	-71.419435	-24.724599	-110	4	20.7562	6.172422	19.138682	102043.0007	4	0	0.43681	1.3366	0.22265	0.665353333	-1.7264	-1.6219	-2.2439	-1.864066667	36	42	54	45	35	220	300	270	237
7110	110	Quonset Point	1	41.598239	-71.384624	-45.728801	-171	4	33.397499	13.547721	20.223494	0	0	0	0.43681	1.3366	0.22265	0.665353333	-1.7264	-1.6219	-2.2439	-1.864066667	36	42	54	45	35	220	300	270	237
7111	112	Allen Harbor	1	41.623072	-71.412812	-22.798	-49	4	9.992449	0.261369	2.735376	0	0	0	0.43681	1.3366	0.22265	0.665353333	-1.7264	-1.6219	-2.2439	-1.864066667	48	38	45	46	38	240	320	290	279
7112	111	Davisville North	1	41.623401	-71.389762	-22.465099	-104	4	14.557	5.592865	10.061208	0	0	0	0.43681	1.3366	0.22265	0.665353333	-1.7264	-1.6219	-2.2439	-1.864066667	48	38	45	46	38	240	320	290	279
7201	201	Mount View	2	41.642646	-71.384681	-28.1053	-118	3	21.375499	7.979479	11.388943	0	0	0	0.43681	1.3366	0.22265	0.665353333	-1.7264	-1.6219	-2.2439	-1.864066667	48	38	45	46	38	240	320	290	279
7202	202	Potowomut	2	41.660187	-71.382386	-37.131301	-176	4	34.8064	10.846078	20.904299	23247.6788	1	108.084265	0.43681	1.3366	0.22265	0.665353333	-1.7264	-1.6219	-2.2439	-1.864066667	48	38	45	46	38	240	320	290	279
7203	203	Greenwich Cove	2	41.656045	-71.446908	-37.387001	-189	5	30.7026	1.724177	11.033636	0	0	0	0.43681	1.3366	0.22265	0.665353333	-1.7264	-1.6219	-2.2439	-1.864066667	48	38	45	46	38	240	320	290	279
7204	204	Apponaug Cove	2	41.683557	-71.441777	-25.2698	-80	3	19.3579	1.302633	8.053971	472856.3743	2	168.79368	0.43681	1.3366	0.22265	0.665353333	-1.7264	-1.6219	-2.2439	-1.864066667	48	38	45	46	38	240	320	290	279
7205	205	Greenwich Bay N	2	41.681812	-71.425441	-22.446599	-70	3	13.911	3.379968	9.661274	0	0	91.696162	0.43681	1.3366	0.22265	0.665353333	-1.7264	-1.6219	-2.2439	-1.864066667	48	38	45	46	38	240	320	290	279
7206	206	Brush Neck Cove	2	41.687066	-71.405616	-17.688699	-91	3	12.2474	0.461473	6.795905	0	0	0	0.43681	1.3366	0.22265	0.665353333	-1.7264	-1.6219	-2.2439	-1.864066667	48	38	45	46	38	240	320	290	279
7207	207	Warwick Cove	2	41.697986	-71.384884	-16.913299	-51	4	8.37028	0.440682	6.649902	0	0	48.919913	0.43681	1.3366	0.22265	0.665353333	-1.7264	-1.6219	-2.2439	-1.864066667	48	38	45	46	38	240	320	290	279
7208	208	Lower Providence River West	2	41.696495	-71.356495	-19.104299	-60	6	11.633399	11.400991	16.185039	5496.750007	2	38.648861	0.43681	1.3366	0.22265	0.665353333	-1.7264	-1.6219	-2.2439	-1.864066667	48	38	45	46	38	240	320	290	279
7209	209	Gaspee Point	2	41.728688	-71.367498	-24.724599	-110	4	20.7562	6.10457	13.229468	7471.282094	1	149.104558	0.43681	1.3366	0.22265	0.665353333	-1.7264	-1.6219	-2.2439	-1.864066667	48	38	45	46	38	240	320	290	279
7210	210	Passeonkquis Cove	2	41.749085	-71.376248	-45.728801	-171	4	33.397499	1.356353	6.396115	0	0	303.742956	0.43681	1.3366	0.22265	0.665353333	-1.7264	-1.6219	-2.2439	-1.864066667	48	38	45	46	38	240	320	290	279
7211	211	Pawtuxet Cove	2	41.761742	-71.380602	-22.798	-49	4	9.992449	1.672774	6.466399	0	0	410.556533	0.43681	1.3366	0.22265	0.665353333	-1.7264	-1.6219	-2.2439	-1.864066667	48	38	45	46	38	240	320	290	279
7212	212	Providence River NW	2	41.777049	-71.384011	-22.465099	-104	4	14.557	1.902445	6.043397	47264.70308	2	0	0.43681	1.3366	0.22265	0.665353333	-1.7264	-1.6219	-2.2439	-1.864066667	48	38	45	46	38	240	320	290	279
7301	301	Providence Harbor	3	41.810453	-71.399014	-28.1053	-118	3	21.375499	0.982654	5.453465	17072.257	1	90.721134	0.43681	1.3366	0.22265	0.665353333	-1.7264	-1.6219	-2.2439	-1.864066667	48	38	45	46	38	240	320	290	279
7302	302	Upper Providence River	3	41.799201	-71.385123	-37.131301	-176	4	34.8064	2.397551	9.872773	40217.50025	4	73.983279	0.43681	1.3366	0.22265	0.665353333	-1.7264	-1.6219	-2.2439	-1.864066667	48	38	45	46	38	240	320	290	279
7303	303	Watchemoket Cove	3	41.798936	-71.376843	-37.387001	-189	5	30.7026	0.301938	3.545064	3003421.028	8	1592.127547	0.43681	1.3366	0.22265	0.665353333	-1.7264	-1.6219	-2.2439	-1.864066667	48	38	45	46	38	240	320	290	279
7304	304	Sabin Point	3	41.770983	-71.373448	-25.2698	-80	3	19.3579	3.386023	10.712565	0	0	291.361618	0.43681	1.3366	0.22265	0.665353333	-1.7264	-1.6219	-2.2439	-1.864066667	48	38	45	46	38	240	320	290	279
7305	305	Bullock's Cove	3	41.740886	-71.36442	-22.446599	-70	3	13.911	1.598707	10.007319	48133.5218	1	319.282153	0.43681	1.3366	0.22265	0.665353333	-1.7264	-1.6219	-2.2439	-1.864066667	48	38	45	46	38	240	320	290	279
7306	306	Bullock's Point	3	41.731868	-71.347845	-17.688699	-91	3	12.2474	2.434379	8.478397	47908.49552	2	173.668931	0.43681	1.3366	0.22265	0.665353333	-1.7264	-1.6219	-2.2439	-1.864066667	48	38	45	46	38	240	320	290	279
7307	307	Barrington Beach	3	41.705899	-71.321874	-16.913299	-51	4	8.37028	11.480633	13.603381	1251.820066	1	0	0.43681	1.3366	0.22265	0.665353333	-1.7264	-1.6219	-2.2439	-1.864066667	48	38	45	46	38	240	320	290	279
7308	308	Upper Barrington River	3	41.742875	-71.306042	-19.104299	-60	6	11.633399	0.930669	8.231336	87158.76139	1	1586.463241	0.43681	1.3366	0.22265	0.665353333	-1.7264	-1.6219	-2.2439	-1.864066667	48	38	45	46	38	240	320	290	279
7309	309	Warren River	3	41.719141	-71.289255	-24.724599	-110	4	20.7562	1.821363	11.82633	302459.4076	11	366.727881	0.43681	1.3366	0.22265	0.665353333	-1.7264	-1.6219	-2.2439	-1.864066667	48	38	45	46	38	240	320	290	279
7310	310	Kikemuit River	3	41.69421	-71.237519	-45.728801	-171	4	33.397499	2.70313	11.131266	0	0	1.105049	0.43681	1.3366	0.22265	0.665353333	-1.7264	-1.6219	-2.2439	-1.864066667	48	38	45	46	38	240	320	290	279
7311	311	Colt State Park	3	41.666108	-71.312328	-22.798	-49	4	9.992449	8.576449	20.746951	2218887.973	8	1001.580563	0.43681	1.3366	0.22265	0.665353333	-1.7264	-1.6219	-2.2439	-1.864066667	48	38	45	46	38	240	320	290	279
7312	312	Bristol Harbor	3	41.654536	-71.289773	-22.465099	-104	4	14.557	7.127758	17.073373	701429.2856	3	801.256343	0.43681	1.3366	0.22265	0.665353333	-1.7264	-1.6219	-2.2439	-1.864066667	36	42	54	45	35	220	300	270	237
7401	401	T-Dock	4	41.593974	-71.35572	-28.1053	-118	3	21.375499	16.678744	22.690639	0	0	0	0.43681	1.3366	0.22265	0.665353333	-1.7264	-1.6219	-2.2439	-1.864066667	36	42	54	32	35	220	300	270	237
7402	402	Lighthouse	4	41.602254	-71.299041	-37.131301	-176	4	34.8064	2.511426	8.144549	0	0	0	0.43681	1.3366	0.22265	0.665353333	-1.7264	-1.6219	-2.2439	-1.864066667	36	42	54	32	35	220	300	270	237
7403	403	Ferry Landing	4	41.628538	-71.301041	-37.387001	-189	5	30.7026	5.58494	9.802353	0	0	0	0.43681	1.3366	0.22265	0.665353333	-1.7264	-1.6219	-2.2439	-1.864066667	36	42	54	32	35	220	300	270	237
7404	404	Nag Pond	4	41.628442	-71.320327	-25.2698	-80	3	19.3579	0.061509	1.512612	52816.6649	1	0	0.43681	1.3366	0.22265	0.665353333	-1.7264	-1.6219	-2.2439	-1.864066667	36	42	54	32	35	220	300	270	237
7405	405	Prudence West	4	41.619156	-71.35013	-22.446599	-70	3	13.911	10.16901	12.302898	0	0	0	0.43681	1.3366	0.22265	0.665353333	-1.7264	-1.6219	-2.2439	-1.864066667	36	42	54	32	35	220	300	270	237
7406	406	Potter Cove	4	41.644773	-71.325205	-17.688699	-91	3	12.2474	6.221589	14.189029	71000.97559	2	0	0.43681	1.3366	0.22265	0.665353333	-1.7264	-1.6219	-2.2439	-1.864066667	48	38	45	30	38	240	320	290	279
7407	407	Coggeshal Cove	4	41.639116	-71.363541	-16.913299	-51	4	8.37028	2.941461	11.152658	178141.706	3	0	0.43681	1.3366	0.22265	0.665353333	-1.7264	-1.6219	-2.2439	-1.864066667	48	38	45	30	38	240	320	290	279
7408	408	Providence Point	4	41.671793	-71.333741	-19.104299	-60	6	11.633399	9.498045	15.160151	1299.688465	1	0	0.43681	1.3366	0.22265	0.665353333	-1.7264	-1.6219	-2.2439	-1.864066667	48	38	45	30	38	240	320	290	279
7501	501	Portsmouth Cove	5	41.631067	-71.223995	-28.1053	-118	3	21.375499	1.337452	9.16791	0	0	2503.30761	0.43681	1.3366	0.22265	0.665353333	-1.7264	-1.6219	-2.2439	-1.864066667	36	42	54	32	35	220	300	270	237
7502	502	Sakonnet River / Island Park	5	41.619324	-71.232035	-37.387001	-189	5	30.7026	3.330016	11.625559	0	0	0	0.43681	1.3366	0.22265	0.665353333	-1.7264	-1.6219	-2.2439	-1.864066667	36	42	54	32	35	220	300	270	237
7503	503	Tiverton Harbor	5	41.632129	-71.215175	-37.131301	-176	4	34.8064	0.735491	4.279483	0	0	0	0.43681	1.3366	0.22265	0.665353333	-1.7264	-1.6219	-2.2439	-1.864066667	36	42	54	32	35	220	300	270	237
7504	504	Nannaquacket	5	41.611479	-71.201465	-25.2698	-80	3	19.3579	0.845243	4.96333	177855.1097	2	102.063345	0.43681	1.3366	0.22265	0.665353333	-1.7264	-1.6219	-2.2439	-1.864066667	36	42	54	32	35	220	300	270	237
7505	505	Sapowet	5	41.584466	-71.218244	-22.446599	-70	3	13.911	4.134035	14.386209	89112.79912	4	159.0426	0.43681	1.3366	0.22265	0.665353333	-1.7264	-1.6219	-2.2439	-1.864066667	36	42	54	32	35	220	300	270	237
7506	506	Fogland	5	41.564119	-71.214699	-17.688699	-91	3	12.2474	1.412721	8.049312	0	0	0	0.43681	1.3366	0.22265	0.665353333	-1.7264	-1.6219	-2.2439	-1.864066667	36	42	54	32	35	220	300	270	237
7507	507	Mary Donovan	5	41.522114	-71.212315	-16.913299	-51	4	8.37028	6.146421	13.187372	0	0	0	0.43681	1.3366	0.22265	0.665353333	-1.7264	-1.6219	-2.2439	-1.864066667	36	42	54	32	35	220	300	270	237
7508	508	Sakonnet Point	5	41.477207	-71.20155	-19.104299	-60	6	11.633399	8.940693	20.150607	0	0	204.13896	0.43681	1.3366	0.22265	0.665353333	-1.7264	-1.6219	-2.2439	-1.864066667	36	42	54	32	35	220	300	270	237
7601	601	Newport Harbor	6	41.482548	-71.322585	-28.1053	-118	3	21.375499	4.001439	10.212302	0	0	0	0.43681	1.3366	0.22265	0.665353333	-1.7264	-1.6219	-2.2439	-1.864066667	36	42	54	45	35	220	300	270	237
7602	602	Fort Adams	6	41.474862	-71.348731	-37.131301	-176	4	34.8064	2.764558	11.892194	1618.34802	1	0	0.43681	1.3366	0.22265	0.665353333	-1.7264	-1.6219	-2.2439	-1.864066667	36	42	54	45	35	220	300	270	237
7603	603	Brenton Point	6	41.44672	-71.346243	-37.387001	-189	5	30.7026	10.095065	19.354248	0	0	0	0.43681	1.3366	0.22265	0.665353333	-1.7264	-1.6219	-2.2439	-1.864066667	36	42	54	45	35	220	300	270	237
7604	604	Newport East	6	41.471658	-71.284418	-25.2698	-80	3	19.3579	7.714117	15.762173	0	0	0	0.43681	1.3366	0.22265	0.665353333	-1.7264	-1.6219	-2.2439	-1.864066667	36	42	54	45	35	220	300	270	237
7605	605	Sachuest Point	6	41.4789	-71.261206	-22.446599	-70	3	13.911	13.803959	22.715852	6620.819872	1	0	0.43681	1.3366	0.22265	0.665353333	-1.7264	-1.6219	-2.2439	-1.864066667	36	42	54	45	35	220	300	270	237
7606	606	Sandy Point	6	41.527867	-71.22292	-17.688699	-91	3	12.2474	3.476317	9.63081	0	0	0	0.43681	1.3366	0.22265	0.665353333	-1.7264	-1.6219	-2.2439	-1.864066667	36	42	54	45	35	220	300	270	237
7607	607	McCorrie Point	6	41.57349	-71.2305	-16.913299	-51	4	8.37028	9.176205	16.290404	0	0	0	0.43681	1.3366	0.22265	0.665353333	-1.7264	-1.6219	-2.2439	-1.864066667	36	42	54	45	35	220	300	270	237
7608	608	Sakonnet River NW	6	41.608914	-71.2307	-19.104299	-60	6	11.633399	2.701842	6.661124	0	0	0	0.43681	1.3366	0.22265	0.665353333	-1.7264	-1.6219	-2.2439	-1.864066667	36	42	54	45	35	220	300	270	237
7610	610	Jamestown East	6	41.526008	-71.343792	-45.728801	-171	4	33.397499	31.202372	38.067411	17622.64072	1	0	0.43681	1.3366	0.22265	0.665353333	-1.7264	-1.6219	-2.2439	-1.864066667	36	42	54	45	35	220	300	270	237
7611	611	Jamestown North	6	41.572976	-71.393865	-22.798	-49	4	9.992449	6.235953	12.254974	0	0	0	0.43681	1.3366	0.22265	0.665353333	-1.7264	-1.6219	-2.2439	-1.864066667	36	42	54	45	35	220	300	270	237
7612	612	Jamestown West	6	41.503524	-71.391306	-22.465099	-104	4	14.557	14.175526	31.595052	343297.3749	4	397.933258	0.43681	1.3366	0.22265	0.665353333	-1.7264	-1.6219	-2.2439	-1.864066667	36	42	54	45	35	220	300	270	237
7613	613	Beavertail	6	41.45244	-71.406811	-68.858703	-123	-1	26.7479	6.563586	14.395951	0	0	0	0.43681	1.3366	0.22265	0.665353333	-1.7264	-1.6219	-2.2439	-1.864066667	36	42	54	45	35	220	300	270	237
7614	614	Hull Cove	6	41.468311	-71.375436	-66.145103	-112	0	32.901699	1.105125	5.104586	0	0	0	0.43681	1.3366	0.22265	0.665353333	-1.7264	-1.6219	-2.2439	-1.864066667	36	42	54	45	35	220	300	270	237
7615	615	Mackerel / Sheffield Cove	6	41.482989	-71.382533	-14.8991	-52	1	13.5604	1.271297	6.789241	14469.81844	2	4.720966	0.43681	1.3366	0.22265	0.665353333	-1.7264	-1.6219	-2.2439	-1.864066667	36	42	54	45	35	220	300	270	237
8101	101	Point Judith	1	41.366912	-71.477826	-28.1053	-118	3	21.375499	1.755437	7.433202	0	0	0	0.57559	0.34358	0.89011	0.603093333	-0.139	0.72127	0.44653	0.342933333	22	60	47	39	37	140	330	343	259
8102	102	Narragansett South	1	41.406775	-71.45014	-37.131301	-176	4	34.8064	8.319307	16.449304	0	0	0	0.57559	0.34358	0.89011	0.603093333	-0.139	0.72127	0.44653	0.342933333	22	60	47	39	37	140	330	343	259
8103	103	Narragansett Central a-d	1	41.447517	-71.427438	-37.387001	-189	5	30.7026	4.600472	19.898889	144353.5895	3	420.206568	0.57559	0.34358	0.89011	0.603093333	-0.139	0.72127	0.44653	0.342933333	22	60	47	39	37	140	330	343	259
8104	104	Bonnet Point	1	41.464399	-71.41905	-25.2698	-80	3	19.3579	4.691832	11.551678	0	0	0	0.57559	0.34358	0.89011	0.603093333	-0.139	0.72127	0.44653	0.342933333	22	60	47	39	37	140	330	343	259
8105	105	Narragansett North	1	41.502277	-71.410661	-22.446599	-70	3	13.911	3.128896	7.277157	0	0	0	0.57559	0.34358	0.89011	0.603093333	-0.139	0.72127	0.44653	0.342933333	22	60	47	39	37	140	330	343	259
8106	106	Casey Point	1	41.52093	-71.408099	-17.688699	-91	3	12.2474	2.420591	6.226811	0	0	0	0.57559	0.34358	0.89011	0.603093333	-0.139	0.72127	0.44653	0.342933333	22	60	47	39	37	140	330	343	259
8107	107	Plum Point / Rome Point	1	41.542096	-71.413658	-16.913299	-51	4	8.37028	3.503596	8.086768	7593.246173	3	50.636382	0.57559	0.34358	0.89011	0.603093333	-0.139	0.72127	0.44653	0.342933333	22	60	47	39	37	140	330	343	259
8108	108	Bissel Cove	1	41.556029	-71.420593	-19.104299	-60	6	11.633399	2.829623	11.9081	6248.567297	1	0	0.57559	0.34358	0.89011	0.603093333	-0.139	0.72127	0.44653	0.342933333	22	60	47	39	37	140	330	343	259
8109	109	Wickford Harbor	1	41.569464	-71.419435	-24.724599	-110	4	20.7562	6.172422	19.138682	102043.0007	4	0	0.57559	0.34358	0.89011	0.603093333	-0.139	0.72127	0.44653	0.342933333	22	60	47	39	37	140	330	343	259
8110	110	Quonset Point	1	41.598239	-71.384624	-45.728801	-171	4	33.397499	13.547721	20.223494	0	0	0	0.57559	0.34358	0.89011	0.603093333	-0.139	0.72127	0.44653	0.342933333	22	60	47	39	37	140	330	343	259
8111	112	Allen Harbor	1	41.623072	-71.412812	-22.798	-49	4	9.992449	0.261369	2.735376	0	0	0	0.57559	0.34358	0.89011	0.603093333	-0.139	0.72127	0.44653	0.342933333	15	49	41	37	38	150	320	220	217
8112	111	Davisville North	1	41.623401	-71.389762	-22.465099	-104	4	14.557	5.592865	10.061208	0	0	0	0.57559	0.34358	0.89011	0.603093333	-0.139	0.72127	0.44653	0.342933333	15	49	41	37	38	150	320	220	217
8201	201	Mount View	2	41.642646	-71.384681	-28.1053	-118	3	21.375499	7.979479	11.388943	0	0	0	0.57559	0.34358	0.89011	0.603093333	-0.139	0.72127	0.44653	0.342933333	15	49	41	37	38	150	320	220	217
8202	202	Potowomut	2	41.660187	-71.382386	-37.131301	-176	4	34.8064	10.846078	20.904299	23247.6788	1	108.084265	0.57559	0.34358	0.89011	0.603093333	-0.139	0.72127	0.44653	0.342933333	15	49	41	37	38	150	320	220	217
8203	203	Greenwich Cove	2	41.656045	-71.446908	-37.387001	-189	5	30.7026	1.724177	11.033636	0	0	0	0.57559	0.34358	0.89011	0.603093333	-0.139	0.72127	0.44653	0.342933333	15	49	41	37	38	150	320	220	217
8204	204	Apponaug Cove	2	41.683557	-71.441777	-25.2698	-80	3	19.3579	1.302633	8.053971	472856.3743	2	168.79368	0.57559	0.34358	0.89011	0.603093333	-0.139	0.72127	0.44653	0.342933333	15	49	41	37	38	150	320	220	217
8205	205	Greenwich Bay N	2	41.681812	-71.425441	-22.446599	-70	3	13.911	3.379968	9.661274	0	0	91.696162	0.57559	0.34358	0.89011	0.603093333	-0.139	0.72127	0.44653	0.342933333	15	49	41	37	38	150	320	220	217
8206	206	Brush Neck Cove	2	41.687066	-71.405616	-17.688699	-91	3	12.2474	0.461473	6.795905	0	0	0	0.57559	0.34358	0.89011	0.603093333	-0.139	0.72127	0.44653	0.342933333	15	49	41	37	38	150	320	220	217
8207	207	Warwick Cove	2	41.697986	-71.384884	-16.913299	-51	4	8.37028	0.440682	6.649902	0	0	48.919913	0.57559	0.34358	0.89011	0.603093333	-0.139	0.72127	0.44653	0.342933333	15	49	41	37	38	150	320	220	217
8208	208	Lower Providence River West	2	41.696495	-71.356495	-19.104299	-60	6	11.633399	11.400991	16.185039	5496.750007	2	38.648861	0.57559	0.34358	0.89011	0.603093333	-0.139	0.72127	0.44653	0.342933333	15	49	41	37	38	150	320	220	217
8209	209	Gaspee Point	2	41.728688	-71.367498	-24.724599	-110	4	20.7562	6.10457	13.229468	7471.282094	1	149.104558	0.57559	0.34358	0.89011	0.603093333	-0.139	0.72127	0.44653	0.342933333	15	49	41	37	38	150	320	220	217
8210	210	Passeonkquis Cove	2	41.749085	-71.376248	-45.728801	-171	4	33.397499	1.356353	6.396115	0	0	303.742956	0.57559	0.34358	0.89011	0.603093333	-0.139	0.72127	0.44653	0.342933333	15	49	41	37	38	150	320	220	217
8211	211	Pawtuxet Cove	2	41.761742	-71.380602	-22.798	-49	4	9.992449	1.672774	6.466399	0	0	410.556533	0.57559	0.34358	0.89011	0.603093333	-0.139	0.72127	0.44653	0.342933333	15	49	41	37	38	150	320	220	217
8212	212	Providence River NW	2	41.777049	-71.384011	-22.465099	-104	4	14.557	1.902445	6.043397	47264.70308	2	0	0.57559	0.34358	0.89011	0.603093333	-0.139	0.72127	0.44653	0.342933333	15	49	41	37	38	150	320	220	217
8301	301	Providence Harbor	3	41.810453	-71.399014	-28.1053	-118	3	21.375499	0.982654	5.453465	17072.257	1	90.721134	0.57559	0.34358	0.89011	0.603093333	-0.139	0.72127	0.44653	0.342933333	15	49	41	37	38	150	320	220	217
8302	302	Upper Providence River	3	41.799201	-71.385123	-37.131301	-176	4	34.8064	2.397551	9.872773	40217.50025	4	73.983279	0.57559	0.34358	0.89011	0.603093333	-0.139	0.72127	0.44653	0.342933333	15	49	41	37	38	150	320	220	217
8303	303	Watchemoket Cove	3	41.798936	-71.376843	-37.387001	-189	5	30.7026	0.301938	3.545064	3003421.028	8	1592.127547	0.57559	0.34358	0.89011	0.603093333	-0.139	0.72127	0.44653	0.342933333	15	49	41	37	38	150	320	220	217
8304	304	Sabin Point	3	41.770983	-71.373448	-25.2698	-80	3	19.3579	3.386023	10.712565	0	0	291.361618	0.57559	0.34358	0.89011	0.603093333	-0.139	0.72127	0.44653	0.342933333	15	49	41	37	38	150	320	220	217
8305	305	Bullock's Cove	3	41.740886	-71.36442	-22.446599	-70	3	13.911	1.598707	10.007319	48133.5218	1	319.282153	0.57559	0.34358	0.89011	0.603093333	-0.139	0.72127	0.44653	0.342933333	15	49	41	37	38	150	320	220	217
8306	306	Bullock's Point	3	41.731868	-71.347845	-17.688699	-91	3	12.2474	2.434379	8.478397	47908.49552	2	173.668931	0.57559	0.34358	0.89011	0.603093333	-0.139	0.72127	0.44653	0.342933333	15	49	41	37	38	150	320	220	217
8307	307	Barrington Beach	3	41.705899	-71.321874	-16.913299	-51	4	8.37028	11.480633	13.603381	1251.820066	1	0	0.57559	0.34358	0.89011	0.603093333	-0.139	0.72127	0.44653	0.342933333	15	49	41	37	38	150	320	220	217
8308	308	Upper Barrington River	3	41.742875	-71.306042	-19.104299	-60	6	11.633399	0.930669	8.231336	87158.76139	1	1586.463241	0.57559	0.34358	0.89011	0.603093333	-0.139	0.72127	0.44653	0.342933333	15	49	41	37	38	150	320	220	217
8309	309	Warren River	3	41.719141	-71.289255	-24.724599	-110	4	20.7562	1.821363	11.82633	302459.4076	11	366.727881	0.57559	0.34358	0.89011	0.603093333	-0.139	0.72127	0.44653	0.342933333	15	49	41	37	38	150	320	220	217
8310	310	Kikemuit River	3	41.69421	-71.237519	-45.728801	-171	4	33.397499	2.70313	11.131266	0	0	1.105049	0.57559	0.34358	0.89011	0.603093333	-0.139	0.72127	0.44653	0.342933333	15	49	41	37	38	150	320	220	217
8311	311	Colt State Park	3	41.666108	-71.312328	-22.798	-49	4	9.992449	8.576449	20.746951	2218887.973	8	1001.580563	0.57559	0.34358	0.89011	0.603093333	-0.139	0.72127	0.44653	0.342933333	15	49	41	37	38	150	320	220	217
8312	312	Bristol Harbor	3	41.654536	-71.289773	-22.465099	-104	4	14.557	7.127758	17.073373	701429.2856	3	801.256343	0.57559	0.34358	0.89011	0.603093333	-0.139	0.72127	0.44653	0.342933333	22	60	47	39	37	140	330	343	259
8401	401	T-Dock	4	41.593974	-71.35572	-28.1053	-118	3	21.375499	16.678744	22.690639	0	0	0	0.57559	0.34358	0.89011	0.603093333	-0.139	0.72127	0.44653	0.342933333	22	60	47	45	37	140	330	343	259
8402	402	Lighthouse	4	41.602254	-71.299041	-37.131301	-176	4	34.8064	2.511426	8.144549	0	0	0	0.57559	0.34358	0.89011	0.603093333	-0.139	0.72127	0.44653	0.342933333	22	60	47	45	37	140	330	343	259
8403	403	Ferry Landing	4	41.628538	-71.301041	-37.387001	-189	5	30.7026	5.58494	9.802353	0	0	0	0.57559	0.34358	0.89011	0.603093333	-0.139	0.72127	0.44653	0.342933333	22	60	47	45	37	140	330	343	259
8404	404	Nag Pond	4	41.628442	-71.320327	-25.2698	-80	3	19.3579	0.061509	1.512612	52816.6649	1	0	0.57559	0.34358	0.89011	0.603093333	-0.139	0.72127	0.44653	0.342933333	22	60	47	45	37	140	330	343	259
8405	405	Prudence West	4	41.619156	-71.35013	-22.446599	-70	3	13.911	10.16901	12.302898	0	0	0	0.57559	0.34358	0.89011	0.603093333	-0.139	0.72127	0.44653	0.342933333	22	60	47	45	37	140	330	343	259
8406	406	Potter Cove	4	41.644773	-71.325205	-17.688699	-91	3	12.2474	6.221589	14.189029	71000.97559	2	0	0.57559	0.34358	0.89011	0.603093333	-0.139	0.72127	0.44653	0.342933333	15	49	41	46	38	150	320	220	217
8407	407	Coggeshal Cove	4	41.639116	-71.363541	-16.913299	-51	4	8.37028	2.941461	11.152658	178141.706	3	0	0.57559	0.34358	0.89011	0.603093333	-0.139	0.72127	0.44653	0.342933333	15	49	41	46	38	150	320	220	217
8408	408	Providence Point	4	41.671793	-71.333741	-19.104299	-60	6	11.633399	9.498045	15.160151	1299.688465	1	0	0.57559	0.34358	0.89011	0.603093333	-0.139	0.72127	0.44653	0.342933333	15	49	41	46	38	150	320	220	217
8501	501	Portsmouth Cove	5	41.631067	-71.223995	-28.1053	-118	3	21.375499	1.337452	9.16791	0	0	2503.30761	0.57559	0.34358	0.89011	0.603093333	-0.139	0.72127	0.44653	0.342933333	22	60	47	45	37	140	330	343	259
8502	502	Sakonnet River / Island Park	5	41.619324	-71.232035	-37.387001	-189	5	30.7026	3.330016	11.625559	0	0	0	0.57559	0.34358	0.89011	0.603093333	-0.139	0.72127	0.44653	0.342933333	22	60	47	45	37	140	330	343	259
8503	503	Tiverton Harbor	5	41.632129	-71.215175	-37.131301	-176	4	34.8064	0.735491	4.279483	0	0	0	0.57559	0.34358	0.89011	0.603093333	-0.139	0.72127	0.44653	0.342933333	22	60	47	45	37	140	330	343	259
8504	504	Nannaquacket	5	41.611479	-71.201465	-25.2698	-80	3	19.3579	0.845243	4.96333	177855.1097	2	102.063345	0.57559	0.34358	0.89011	0.603093333	-0.139	0.72127	0.44653	0.342933333	22	60	47	45	37	140	330	343	259
8505	505	Sapowet	5	41.584466	-71.218244	-22.446599	-70	3	13.911	4.134035	14.386209	89112.79912	4	159.0426	0.57559	0.34358	0.89011	0.603093333	-0.139	0.72127	0.44653	0.342933333	22	60	47	45	37	140	330	343	259
8506	506	Fogland	5	41.564119	-71.214699	-17.688699	-91	3	12.2474	1.412721	8.049312	0	0	0	0.57559	0.34358	0.89011	0.603093333	-0.139	0.72127	0.44653	0.342933333	22	60	47	45	37	140	330	343	259
8507	507	Mary Donovan	5	41.522114	-71.212315	-16.913299	-51	4	8.37028	6.146421	13.187372	0	0	0	0.57559	0.34358	0.89011	0.603093333	-0.139	0.72127	0.44653	0.342933333	22	60	47	45	37	140	330	343	259
8508	508	Sakonnet Point	5	41.477207	-71.20155	-19.104299	-60	6	11.633399	8.940693	20.150607	0	0	204.13896	0.57559	0.34358	0.89011	0.603093333	-0.139	0.72127	0.44653	0.342933333	22	60	47	45	37	140	330	343	259
8601	601	Newport Harbor	6	41.482548	-71.322585	-28.1053	-118	3	21.375499	4.001439	10.212302	0	0	0	0.57559	0.34358	0.89011	0.603093333	-0.139	0.72127	0.44653	0.342933333	22	60	47	39	37	140	330	343	259
8602	602	Fort Adams	6	41.474862	-71.348731	-37.131301	-176	4	34.8064	2.764558	11.892194	1618.34802	1	0	0.57559	0.34358	0.89011	0.603093333	-0.139	0.72127	0.44653	0.342933333	22	60	47	39	37	140	330	343	259
8603	603	Brenton Point	6	41.44672	-71.346243	-37.387001	-189	5	30.7026	10.095065	19.354248	0	0	0	0.57559	0.34358	0.89011	0.603093333	-0.139	0.72127	0.44653	0.342933333	22	60	47	39	37	140	330	343	259
8604	604	Newport East	6	41.471658	-71.284418	-25.2698	-80	3	19.3579	7.714117	15.762173	0	0	0	0.57559	0.34358	0.89011	0.603093333	-0.139	0.72127	0.44653	0.342933333	22	60	47	39	37	140	330	343	259
8605	605	Sachuest Point	6	41.4789	-71.261206	-22.446599	-70	3	13.911	13.803959	22.715852	6620.819872	1	0	0.57559	0.34358	0.89011	0.603093333	-0.139	0.72127	0.44653	0.342933333	22	60	47	39	37	140	330	343	259
8606	606	Sandy Point	6	41.527867	-71.22292	-17.688699	-91	3	12.2474	3.476317	9.63081	0	0	0	0.57559	0.34358	0.89011	0.603093333	-0.139	0.72127	0.44653	0.342933333	22	60	47	39	37	140	330	343	259
8607	607	McCorrie Point	6	41.57349	-71.2305	-16.913299	-51	4	8.37028	9.176205	16.290404	0	0	0	0.57559	0.34358	0.89011	0.603093333	-0.139	0.72127	0.44653	0.342933333	22	60	47	39	37	140	330	343	259
8608	608	Sakonnet River NW	6	41.608914	-71.2307	-19.104299	-60	6	11.633399	2.701842	6.661124	0	0	0	0.57559	0.34358	0.89011	0.603093333	-0.139	0.72127	0.44653	0.342933333	22	60	47	39	37	140	330	343	259
8609	609	Arnold Point	6	41.562474	-71.308328	-24.724599	-110	4	20.7562	15.169507	28.073795	0	0	67.437782	0.57559	0.34358	0.89011	0.603093333	-0.139	0.72127	0.44653	0.342933333	22	60	47	39	37	140	330	343	259
8610	610	Jamestown East	6	41.526008	-71.343792	-45.728801	-171	4	33.397499	31.202372	38.067411	17622.64072	1	0	0.57559	0.34358	0.89011	0.603093333	-0.139	0.72127	0.44653	0.342933333	22	60	47	39	37	140	330	343	259
8611	611	Jamestown North	6	41.572976	-71.393865	-22.798	-49	4	9.992449	6.235953	12.254974	0	0	0	0.57559	0.34358	0.89011	0.603093333	-0.139	0.72127	0.44653	0.342933333	22	60	47	39	37	140	330	343	259
8612	612	Jamestown West	6	41.503524	-71.391306	-22.465099	-104	4	14.557	14.175526	31.595052	343297.3749	4	397.933258	0.57559	0.34358	0.89011	0.603093333	-0.139	0.72127	0.44653	0.342933333	22	60	47	39	37	140	330	343	259
8613	613	Beavertail	6	41.45244	-71.406811	-68.858703	-123	-1	26.7479	6.563586	14.395951	0	0	0	0.57559	0.34358	0.89011	0.603093333	-0.139	0.72127	0.44653	0.342933333	22	60	47	39	37	140	330	343	259
8614	614	Hull Cove	6	41.468311	-71.375436	-66.145103	-112	0	32.901699	1.105125	5.104586	0	0	0	0.57559	0.34358	0.89011	0.603093333	-0.139	0.72127	0.44653	0.342933333	22	60	47	39	37	140	330	343	259
8615	615	Mackerel / Sheffield Cove	6	41.482989	-71.382533	-14.8991	-52	1	13.5604	1.271297	6.789241	14469.81844	2	4.720966	0.57559	0.34358	0.89011	0.603093333	-0.139	0.72127	0.44653	0.342933333	22	60	47	39	37	140	330	343	259
9101	101	Point Judith	1	41.366912	-71.477826	-28.1053	-118	3	21.375499	1.755437	7.433202	0	0	0	-0.31995	-0.27655	-0.00748	-0.201326667	-1.1602	1.0169	-0.04336	-0.06222	33	43	42	43	44	290	320	263	293
9102	102	Narragansett South	1	41.406775	-71.45014	-37.131301	-176	4	34.8064	8.319307	16.449304	0	0	0	-0.31995	-0.27655	-0.00748	-0.201326667	-1.1602	1.0169	-0.04336	-0.06222	33	43	42	43	44	290	320	263	293
9103	103	Narragansett Central a-d	1	41.447517	-71.427438	-37.387001	-189	5	30.7026	4.600472	19.898889	144353.5895	3	420.206568	-0.31995	-0.27655	-0.00748	-0.201326667	-1.1602	1.0169	-0.04336	-0.06222	33	43	42	43	44	290	320	263	293
9104	104	Bonnet Point	1	41.464399	-71.41905	-25.2698	-80	3	19.3579	4.691832	11.551678	0	0	0	-0.31995	-0.27655	-0.00748	-0.201326667	-1.1602	1.0169	-0.04336	-0.06222	33	43	42	43	44	290	320	263	293
9105	105	Narragansett North	1	41.502277	-71.410661	-22.446599	-70	3	13.911	3.128896	7.277157	0	0	0	-0.31995	-0.27655	-0.00748	-0.201326667	-1.1602	1.0169	-0.04336	-0.06222	33	43	42	43	44	290	320	263	293
9106	106	Casey Point	1	41.52093	-71.408099	-17.688699	-91	3	12.2474	2.420591	6.226811	0	0	0	-0.31995	-0.27655	-0.00748	-0.201326667	-1.1602	1.0169	-0.04336	-0.06222	33	43	42	43	44	290	320	263	293
9107	107	Plum Point / Rome Point	1	41.542096	-71.413658	-16.913299	-51	4	8.37028	3.503596	8.086768	7593.246173	3	50.636382	-0.31995	-0.27655	-0.00748	-0.201326667	-1.1602	1.0169	-0.04336	-0.06222	33	43	42	43	44	290	320	263	293
9108	108	Bissel Cove	1	41.556029	-71.420593	-19.104299	-60	6	11.633399	2.829623	11.9081	6248.567297	1	0	-0.31995	-0.27655	-0.00748	-0.201326667	-1.1602	1.0169	-0.04336	-0.06222	33	43	42	43	44	290	320	263	293
9109	109	Wickford Harbor	1	41.569464	-71.419435	-24.724599	-110	4	20.7562	6.172422	19.138682	102043.0007	4	0	-0.31995	-0.27655	-0.00748	-0.201326667	-1.1602	1.0169	-0.04336	-0.06222	33	43	42	43	44	290	320	263	293
9110	110	Quonset Point	1	41.598239	-71.384624	-45.728801	-171	4	33.397499	13.547721	20.223494	0	0	0	-0.31995	-0.27655	-0.00748	-0.201326667	-1.1602	1.0169	-0.04336	-0.06222	33	43	42	43	44	290	320	263	293
9111	112	Allen Harbor	1	41.623072	-71.412812	-22.798	-49	4	9.992449	0.261369	2.735376	0	0	0	-0.31995	-0.27655	-0.00748	-0.201326667	-1.1602	1.0169	-0.04336	-0.06222	34	45	38	40	47	310	20	170	257
9201	201	Mount View	2	41.642646	-71.384681	-28.1053	-118	3	21.375499	7.979479	11.388943	0	0	0	-0.31995	-0.27655	-0.00748	-0.201326667	-1.1602	1.0169	-0.04336	-0.06222	34	45	38	40	47	310	20	170	257
9202	202	Potowomut	2	41.660187	-71.382386	-37.131301	-176	4	34.8064	10.846078	20.904299	23247.6788	1	108.084265	-0.31995	-0.27655	-0.00748	-0.201326667	-1.1602	1.0169	-0.04336	-0.06222	34	45	38	40	47	310	20	170	257
9203	203	Greenwich Cove	2	41.656045	-71.446908	-37.387001	-189	5	30.7026	1.724177	11.033636	0	0	0	-0.31995	-0.27655	-0.00748	-0.201326667	-1.1602	1.0169	-0.04336	-0.06222	34	45	38	40	47	310	20	170	257
9204	204	Apponaug Cove	2	41.683557	-71.441777	-25.2698	-80	3	19.3579	1.302633	8.053971	472856.3743	2	168.79368	-0.31995	-0.27655	-0.00748	-0.201326667	-1.1602	1.0169	-0.04336	-0.06222	34	45	38	40	47	310	20	170	257
9205	205	Greenwich Bay N	2	41.681812	-71.425441	-22.446599	-70	3	13.911	3.379968	9.661274	0	0	91.696162	-0.31995	-0.27655	-0.00748	-0.201326667	-1.1602	1.0169	-0.04336	-0.06222	34	45	38	40	47	310	20	170	257
9206	206	Brush Neck Cove	2	41.687066	-71.405616	-17.688699	-91	3	12.2474	0.461473	6.795905	0	0	0	-0.31995	-0.27655	-0.00748	-0.201326667	-1.1602	1.0169	-0.04336	-0.06222	34	45	38	40	47	310	20	170	257
9207	207	Warwick Cove	2	41.697986	-71.384884	-16.913299	-51	4	8.37028	0.440682	6.649902	0	0	48.919913	-0.31995	-0.27655	-0.00748	-0.201326667	-1.1602	1.0169	-0.04336	-0.06222	34	45	38	40	47	310	20	170	257
9208	208	Lower Providence River West	2	41.696495	-71.356495	-19.104299	-60	6	11.633399	11.400991	16.185039	5496.750007	2	38.648861	-0.31995	-0.27655	-0.00748	-0.201326667	-1.1602	1.0169	-0.04336	-0.06222	34	45	38	40	47	310	20	170	257
9209	209	Gaspee Point	2	41.728688	-71.367498	-24.724599	-110	4	20.7562	6.10457	13.229468	7471.282094	1	149.104558	-0.31995	-0.27655	-0.00748	-0.201326667	-1.1602	1.0169	-0.04336	-0.06222	34	45	38	40	47	310	20	170	257
9210	210	Passeonkquis Cove	2	41.749085	-71.376248	-45.728801	-171	4	33.397499	1.356353	6.396115	0	0	303.742956	-0.31995	-0.27655	-0.00748	-0.201326667	-1.1602	1.0169	-0.04336	-0.06222	34	45	38	40	47	310	20	170	257
9211	211	Pawtuxet Cove	2	41.761742	-71.380602	-22.798	-49	4	9.992449	1.672774	6.466399	0	0	410.556533	-0.31995	-0.27655	-0.00748	-0.201326667	-1.1602	1.0169	-0.04336	-0.06222	34	45	38	40	47	310	20	170	257
9212	212	Providence River NW	2	41.777049	-71.384011	-22.465099	-104	4	14.557	1.902445	6.043397	47264.70308	2	0	-0.31995	-0.27655	-0.00748	-0.201326667	-1.1602	1.0169	-0.04336	-0.06222	34	45	38	40	47	310	20	170	257
9301	301	Providence Harbor	3	41.810453	-71.399014	-28.1053	-118	3	21.375499	0.982654	5.453465	17072.257	1	90.721134	-0.31995	-0.27655	-0.00748	-0.201326667	-1.1602	1.0169	-0.04336	-0.06222	34	45	38	40	47	310	20	170	257
9302	302	Upper Providence River	3	41.799201	-71.385123	-37.131301	-176	4	34.8064	2.397551	9.872773	40217.50025	4	73.983279	-0.31995	-0.27655	-0.00748	-0.201326667	-1.1602	1.0169	-0.04336	-0.06222	34	45	38	40	47	310	20	170	257
9303	303	Watchemoket Cove	3	41.798936	-71.376843	-37.387001	-189	5	30.7026	0.301938	3.545064	3003421.028	8	1592.127547	-0.31995	-0.27655	-0.00748	-0.201326667	-1.1602	1.0169	-0.04336	-0.06222	34	45	38	40	47	310	20	170	257
9304	304	Sabin Point	3	41.770983	-71.373448	-25.2698	-80	3	19.3579	3.386023	10.712565	0	0	291.361618	-0.31995	-0.27655	-0.00748	-0.201326667	-1.1602	1.0169	-0.04336	-0.06222	34	45	38	40	47	310	20	170	257
9305	305	Bullock's Cove	3	41.740886	-71.36442	-22.446599	-70	3	13.911	1.598707	10.007319	48133.5218	1	319.282153	-0.31995	-0.27655	-0.00748	-0.201326667	-1.1602	1.0169	-0.04336	-0.06222	34	45	38	40	47	310	20	170	257
9306	306	Bullock's Point	3	41.731868	-71.347845	-17.688699	-91	3	12.2474	2.434379	8.478397	47908.49552	2	173.668931	-0.31995	-0.27655	-0.00748	-0.201326667	-1.1602	1.0169	-0.04336	-0.06222	34	45	38	40	47	310	20	170	257
9307	307	Barrington Beach	3	41.705899	-71.321874	-16.913299	-51	4	8.37028	11.480633	13.603381	1251.820066	1	0	-0.31995	-0.27655	-0.00748	-0.201326667	-1.1602	1.0169	-0.04336	-0.06222	34	45	38	40	47	310	20	170	257
9308	308	Upper Barrington River	3	41.742875	-71.306042	-19.104299	-60	6	11.633399	0.930669	8.231336	87158.76139	1	1586.463241	-0.31995	-0.27655	-0.00748	-0.201326667	-1.1602	1.0169	-0.04336	-0.06222	34	45	38	40	47	310	20	170	257
9309	309	Warren River	3	41.719141	-71.289255	-24.724599	-110	4	20.7562	1.821363	11.82633	302459.4076	11	366.727881	-0.31995	-0.27655	-0.00748	-0.201326667	-1.1602	1.0169	-0.04336	-0.06222	34	45	38	40	47	310	20	170	257
9310	310	Kikemuit River	3	41.69421	-71.237519	-45.728801	-171	4	33.397499	2.70313	11.131266	0	0	1.105049	-0.31995	-0.27655	-0.00748	-0.201326667	-1.1602	1.0169	-0.04336	-0.06222	34	45	38	40	47	310	20	170	257
9311	311	Colt State Park	3	41.666108	-71.312328	-22.798	-49	4	9.992449	8.576449	20.746951	2218887.973	8	1001.580563	-0.31995	-0.27655	-0.00748	-0.201326667	-1.1602	1.0169	-0.04336	-0.06222	34	45	38	40	47	310	20	170	257
9312	312	Bristol Harbor	3	41.654536	-71.289773	-22.465099	-104	4	14.557	7.127758	17.073373	701429.2856	3	801.256343	-0.31995	-0.27655	-0.00748	-0.201326667	-1.1602	1.0169	-0.04336	-0.06222	33	43	42	43	44	290	320	263	293
9401	401	T-Dock	4	41.593974	-71.35572	-28.1053	-118	3	21.375499	16.678744	22.690639	0	0	0	-0.31995	-0.27655	-0.00748	-0.201326667	-1.1602	1.0169	-0.04336	-0.06222	33	43	42	39	44	290	320	263	293
9402	402	Lighthouse	4	41.602254	-71.299041	-37.131301	-176	4	34.8064	2.511426	8.144549	0	0	0	-0.31995	-0.27655	-0.00748	-0.201326667	-1.1602	1.0169	-0.04336	-0.06222	33	43	42	39	44	290	320	263	293
9403	403	Ferry Landing	4	41.628538	-71.301041	-37.387001	-189	5	30.7026	5.58494	9.802353	0	0	0	-0.31995	-0.27655	-0.00748	-0.201326667	-1.1602	1.0169	-0.04336	-0.06222	33	43	42	39	44	290	320	263	293
9404	404	Nag Pond	4	41.628442	-71.320327	-25.2698	-80	3	19.3579	0.061509	1.512612	52816.6649	1	0	-0.31995	-0.27655	-0.00748	-0.201326667	-1.1602	1.0169	-0.04336	-0.06222	33	43	42	39	44	290	320	263	293
9405	405	Prudence West	4	41.619156	-71.35013	-22.446599	-70	3	13.911	10.16901	12.302898	0	0	0	-0.31995	-0.27655	-0.00748	-0.201326667	-1.1602	1.0169	-0.04336	-0.06222	33	43	42	39	44	290	320	263	293
9406	406	Potter Cove	4	41.644773	-71.325205	-17.688699	-91	3	12.2474	6.221589	14.189029	71000.97559	2	0	-0.31995	-0.27655	-0.00748	-0.201326667	-1.1602	1.0169	-0.04336	-0.06222	34	45	38	37	47	310	20	170	257
9407	407	Coggeshal Cove	4	41.639116	-71.363541	-16.913299	-51	4	8.37028	2.941461	11.152658	178141.706	3	0	-0.31995	-0.27655	-0.00748	-0.201326667	-1.1602	1.0169	-0.04336	-0.06222	34	45	38	37	47	310	20	170	257
9408	408	Providence Point	4	41.671793	-71.333741	-19.104299	-60	6	11.633399	9.498045	15.160151	1299.688465	1	0	-0.31995	-0.27655	-0.00748	-0.201326667	-1.1602	1.0169	-0.04336	-0.06222	34	45	38	37	47	310	20	170	257
9501	501	Portsmouth Cove	5	41.631067	-71.223995	-28.1053	-118	3	21.375499	1.337452	9.16791	0	0	2503.30761	-0.31995	-0.27655	-0.00748	-0.201326667	-1.1602	1.0169	-0.04336	-0.06222	33	43	42	39	44	290	320	263	293
9502	502	Sakonnet River / Island Park	5	41.619324	-71.232035	-37.387001	-189	5	30.7026	3.330016	11.625559	0	0	0	-0.31995	-0.27655	-0.00748	-0.201326667	-1.1602	1.0169	-0.04336	-0.06222	33	43	42	39	44	290	320	263	293
9503	503	Tiverton Harbor	5	41.632129	-71.215175	-37.131301	-176	4	34.8064	0.735491	4.279483	0	0	0	-0.31995	-0.27655	-0.00748	-0.201326667	-1.1602	1.0169	-0.04336	-0.06222	33	43	42	39	44	290	320	263	293
9504	504	Nannaquacket	5	41.611479	-71.201465	-25.2698	-80	3	19.3579	0.845243	4.96333	177855.1097	2	102.063345	-0.31995	-0.27655	-0.00748	-0.201326667	-1.1602	1.0169	-0.04336	-0.06222	33	43	42	39	44	290	320	263	293
9505	505	Sapowet	5	41.584466	-71.218244	-22.446599	-70	3	13.911	4.134035	14.386209	89112.79912	4	159.0426	-0.31995	-0.27655	-0.00748	-0.201326667	-1.1602	1.0169	-0.04336	-0.06222	33	43	42	39	44	290	320	263	293
9506	506	Fogland	5	41.564119	-71.214699	-17.688699	-91	3	12.2474	1.412721	8.049312	0	0	0	-0.31995	-0.27655	-0.00748	-0.201326667	-1.1602	1.0169	-0.04336	-0.06222	33	43	42	39	44	290	320	263	293
9507	507	Mary Donovan	5	41.522114	-71.212315	-16.913299	-51	4	8.37028	6.146421	13.187372	0	0	0	-0.31995	-0.27655	-0.00748	-0.201326667	-1.1602	1.0169	-0.04336	-0.06222	33	43	42	39	44	290	320	263	293
9508	508	Sakonnet Point	5	41.477207	-71.20155	-19.104299	-60	6	11.633399	8.940693	20.150607	0	0	204.13896	-0.31995	-0.27655	-0.00748	-0.201326667	-1.1602	1.0169	-0.04336	-0.06222	33	43	42	39	44	290	320	263	293
9601	601	Newport Harbor	6	41.482548	-71.322585	-28.1053	-118	3	21.375499	4.001439	10.212302	0	0	0	-0.31995	-0.27655	-0.00748	-0.201326667	-1.1602	1.0169	-0.04336	-0.06222	33	43	42	43	44	290	320	263	293
9602	602	Fort Adams	6	41.474862	-71.348731	-37.131301	-176	4	34.8064	2.764558	11.892194	1618.34802	1	0	-0.31995	-0.27655	-0.00748	-0.201326667	-1.1602	1.0169	-0.04336	-0.06222	33	43	42	43	44	290	320	263	293
9603	603	Brenton Point	6	41.44672	-71.346243	-37.387001	-189	5	30.7026	10.095065	19.354248	0	0	0	-0.31995	-0.27655	-0.00748	-0.201326667	-1.1602	1.0169	-0.04336	-0.06222	33	43	42	43	44	290	320	263	293
9604	604	Newport East	6	41.471658	-71.284418	-25.2698	-80	3	19.3579	7.714117	15.762173	0	0	0	-0.31995	-0.27655	-0.00748	-0.201326667	-1.1602	1.0169	-0.04336	-0.06222	33	43	42	43	44	290	320	263	293
9605	605	Sachuest Point	6	41.4789	-71.261206	-22.446599	-70	3	13.911	13.803959	22.715852	6620.819872	1	0	-0.31995	-0.27655	-0.00748	-0.201326667	-1.1602	1.0169	-0.04336	-0.06222	33	43	42	43	44	290	320	263	293
9606	606	Sandy Point	6	41.527867	-71.22292	-17.688699	-91	3	12.2474	3.476317	9.63081	0	0	0	-0.31995	-0.27655	-0.00748	-0.201326667	-1.1602	1.0169	-0.04336	-0.06222	33	43	42	43	44	290	320	263	293
9607	607	McCorrie Point	6	41.57349	-71.2305	-16.913299	-51	4	8.37028	9.176205	16.290404	0	0	0	-0.31995	-0.27655	-0.00748	-0.201326667	-1.1602	1.0169	-0.04336	-0.06222	33	43	42	43	44	290	320	263	293
9608	608	Sakonnet River NW	6	41.608914	-71.2307	-19.104299	-60	6	11.633399	2.701842	6.661124	0	0	0	-0.31995	-0.27655	-0.00748	-0.201326667	-1.1602	1.0169	-0.04336	-0.06222	33	43	42	43	44	290	320	263	293
9609	609	Arnold Point	6	41.562474	-71.308328	-24.724599	-110	4	20.7562	15.169507	28.073795	0	0	67.437782	-0.31995	-0.27655	-0.00748	-0.201326667	-1.1602	1.0169	-0.04336	-0.06222	33	43	42	43	44	290	320	263	293
9610	610	Jamestown East	6	41.526008	-71.343792	-45.728801	-171	4	33.397499	31.202372	38.067411	17622.64072	1	0	-0.31995	-0.27655	-0.00748	-0.201326667	-1.1602	1.0169	-0.04336	-0.06222	33	43	42	43	44	290	320	263	293
9611	611	Jamestown North	6	41.572976	-71.393865	-22.798	-49	4	9.992449	6.235953	12.254974	0	0	0	-0.31995	-0.27655	-0.00748	-0.201326667	-1.1602	1.0169	-0.04336	-0.06222	33	43	42	43	44	290	320	263	293
9612	612	Jamestown West	6	41.503524	-71.391306	-22.465099	-104	4	14.557	14.175526	31.595052	343297.3749	4	397.933258	-0.31995	-0.27655	-0.00748	-0.201326667	-1.1602	1.0169	-0.04336	-0.06222	33	43	42	43	44	290	320	263	293
9613	613	Beavertail	6	41.45244	-71.406811	-68.858703	-123	-1	26.7479	6.563586	14.395951	0	0	0	-0.31995	-0.27655	-0.00748	-0.201326667	-1.1602	1.0169	-0.04336	-0.06222	33	43	42	43	44	290	320	263	293
9614	614	Hull Cove	6	41.468311	-71.375436	-66.145103	-112	0	32.901699	1.105125	5.104586	0	0	0	-0.31995	-0.27655	-0.00748	-0.201326667	-1.1602	1.0169	-0.04336	-0.06222	33	43	42	43	44	290	320	263	293
9615	615	Mackerel / Sheffield Cove	6	41.482989	-71.382533	-14.8991	-52	1	13.5604	1.271297	6.789241	14469.81844	2	4.720966	-0.31995	-0.27655	-0.00748	-0.201326667	-1.1602	1.0169	-0.04336	-0.06222	33	43	42	43	44	290	320	263	293
10101	101	Point Judith	1	41.366912	-71.477826	-28.1053	-118	3	21.375499	1.755437	7.433202	0	0	0	-0.02481	-1.9257	-1.1086	-1.019703333	-0.19385	1.5089	-1.0322	0.094283333	45	22	22	32	43	10	340	273	216
10102	102	Narragansett South	1	41.406775	-71.45014	-37.131301	-176	4	34.8064	8.319307	16.449304	0	0	0	-0.02481	-1.9257	-1.1086	-1.019703333	-0.19385	1.5089	-1.0322	0.094283333	45	22	22	32	43	10	340	273	216
10103	103	Narragansett Central a-d	1	41.447517	-71.427438	-37.387001	-189	5	30.7026	4.600472	19.898889	144353.5895	3	420.206568	-0.02481	-1.9257	-1.1086	-1.019703333	-0.19385	1.5089	-1.0322	0.094283333	45	22	22	32	43	10	340	273	216
10104	104	Bonnet Point	1	41.464399	-71.41905	-25.2698	-80	3	19.3579	4.691832	11.551678	0	0	0	-0.02481	-1.9257	-1.1086	-1.019703333	-0.19385	1.5089	-1.0322	0.094283333	45	22	22	32	43	10	340	273	216
10105	105	Narragansett North	1	41.502277	-71.410661	-22.446599	-70	3	13.911	3.128896	7.277157	0	0	0	-0.02481	-1.9257	-1.1086	-1.019703333	-0.19385	1.5089	-1.0322	0.094283333	45	22	22	32	43	10	340	273	216
10106	106	Casey Point	1	41.52093	-71.408099	-17.688699	-91	3	12.2474	2.420591	6.226811	0	0	0	-0.02481	-1.9257	-1.1086	-1.019703333	-0.19385	1.5089	-1.0322	0.094283333	45	22	22	32	43	10	340	273	216
10107	107	Plum Point / Rome Point	1	41.542096	-71.413658	-16.913299	-51	4	8.37028	3.503596	8.086768	7593.246173	3	50.636382	-0.02481	-1.9257	-1.1086	-1.019703333	-0.19385	1.5089	-1.0322	0.094283333	45	22	22	32	43	10	340	273	216
10108	108	Bissel Cove	1	41.556029	-71.420593	-19.104299	-60	6	11.633399	2.829623	11.9081	6248.567297	1	0	-0.02481	-1.9257	-1.1086	-1.019703333	-0.19385	1.5089	-1.0322	0.094283333	45	22	22	32	43	10	340	273	216
10109	109	Wickford Harbor	1	41.569464	-71.419435	-24.724599	-110	4	20.7562	6.172422	19.138682	102043.0007	4	0	-0.02481	-1.9257	-1.1086	-1.019703333	-0.19385	1.5089	-1.0322	0.094283333	45	22	22	32	43	10	340	273	216
10110	110	Quonset Point	1	41.598239	-71.384624	-45.728801	-171	4	33.397499	13.547721	20.223494	0	0	0	-0.02481	-1.9257	-1.1086	-1.019703333	-0.19385	1.5089	-1.0322	0.094283333	45	22	22	32	43	10	340	273	216
10111	112	Allen Harbor	1	41.623072	-71.412812	-22.798	-49	4	9.992449	0.261369	2.735376	0	0	0	-0.02481	-1.9257	-1.1086	-1.019703333	-0.19385	1.5089	-1.0322	0.094283333	47	30	25	35	38	30	360	333	279
10112	111	Davisville North	1	41.623401	-71.389762	-22.465099	-104	4	14.557	5.592865	10.061208	0	0	0	-0.02481	-1.9257	-1.1086	-1.019703333	-0.19385	1.5089	-1.0322	0.094283333	47	30	25	35	38	30	360	333	279
10201	201	Mount View	2	41.642646	-71.384681	-28.1053	-118	3	21.375499	7.979479	11.388943	0	0	0	-0.02481	-1.9257	-1.1086	-1.019703333	-0.19385	1.5089	-1.0322	0.094283333	47	30	25	35	38	30	360	333	279
10202	202	Potowomut	2	41.660187	-71.382386	-37.131301	-176	4	34.8064	10.846078	20.904299	23247.6788	1	108.084265	-0.02481	-1.9257	-1.1086	-1.019703333	-0.19385	1.5089	-1.0322	0.094283333	47	30	25	35	38	30	360	333	279
10203	203	Greenwich Cove	2	41.656045	-71.446908	-37.387001	-189	5	30.7026	1.724177	11.033636	0	0	0	-0.02481	-1.9257	-1.1086	-1.019703333	-0.19385	1.5089	-1.0322	0.094283333	47	30	25	35	38	30	360	333	279
10204	204	Apponaug Cove	2	41.683557	-71.441777	-25.2698	-80	3	19.3579	1.302633	8.053971	472856.3743	2	168.79368	-0.02481	-1.9257	-1.1086	-1.019703333	-0.19385	1.5089	-1.0322	0.094283333	47	30	25	35	38	30	360	333	279
10205	205	Greenwich Bay N	2	41.681812	-71.425441	-22.446599	-70	3	13.911	3.379968	9.661274	0	0	91.696162	-0.02481	-1.9257	-1.1086	-1.019703333	-0.19385	1.5089	-1.0322	0.094283333	47	30	25	35	38	30	360	333	279
10206	206	Brush Neck Cove	2	41.687066	-71.405616	-17.688699	-91	3	12.2474	0.461473	6.795905	0	0	0	-0.02481	-1.9257	-1.1086	-1.019703333	-0.19385	1.5089	-1.0322	0.094283333	47	30	25	35	38	30	360	333	279
10207	207	Warwick Cove	2	41.697986	-71.384884	-16.913299	-51	4	8.37028	0.440682	6.649902	0	0	48.919913	-0.02481	-1.9257	-1.1086	-1.019703333	-0.19385	1.5089	-1.0322	0.094283333	47	30	25	35	38	30	360	333	279
10208	208	Lower Providence River West	2	41.696495	-71.356495	-19.104299	-60	6	11.633399	11.400991	16.185039	5496.750007	2	38.648861	-0.02481	-1.9257	-1.1086	-1.019703333	-0.19385	1.5089	-1.0322	0.094283333	47	30	25	35	38	30	360	333	279
10209	209	Gaspee Point	2	41.728688	-71.367498	-24.724599	-110	4	20.7562	6.10457	13.229468	7471.282094	1	149.104558	-0.02481	-1.9257	-1.1086	-1.019703333	-0.19385	1.5089	-1.0322	0.094283333	47	30	25	35	38	30	360	333	279
10210	210	Passeonkquis Cove	2	41.749085	-71.376248	-45.728801	-171	4	33.397499	1.356353	6.396115	0	0	303.742956	-0.02481	-1.9257	-1.1086	-1.019703333	-0.19385	1.5089	-1.0322	0.094283333	47	30	25	35	38	30	360	333	279
10211	211	Pawtuxet Cove	2	41.761742	-71.380602	-22.798	-49	4	9.992449	1.672774	6.466399	0	0	410.556533	-0.02481	-1.9257	-1.1086	-1.019703333	-0.19385	1.5089	-1.0322	0.094283333	47	30	25	35	38	30	360	333	279
10212	212	Providence River NW	2	41.777049	-71.384011	-22.465099	-104	4	14.557	1.902445	6.043397	47264.70308	2	0	-0.02481	-1.9257	-1.1086	-1.019703333	-0.19385	1.5089	-1.0322	0.094283333	47	30	25	35	38	30	360	333	279
10301	301	Providence Harbor	3	41.810453	-71.399014	-28.1053	-118	3	21.375499	0.982654	5.453465	17072.257	1	90.721134	-0.02481	-1.9257	-1.1086	-1.019703333	-0.19385	1.5089	-1.0322	0.094283333	47	30	25	35	38	30	360	333	279
10302	302	Upper Providence River	3	41.799201	-71.385123	-37.131301	-176	4	34.8064	2.397551	9.872773	40217.50025	4	73.983279	-0.02481	-1.9257	-1.1086	-1.019703333	-0.19385	1.5089	-1.0322	0.094283333	47	30	25	35	38	30	360	333	279
10303	303	Watchemoket Cove	3	41.798936	-71.376843	-37.387001	-189	5	30.7026	0.301938	3.545064	3003421.028	8	1592.127547	-0.02481	-1.9257	-1.1086	-1.019703333	-0.19385	1.5089	-1.0322	0.094283333	47	30	25	35	38	30	360	333	279
10304	304	Sabin Point	3	41.770983	-71.373448	-25.2698	-80	3	19.3579	3.386023	10.712565	0	0	291.361618	-0.02481	-1.9257	-1.1086	-1.019703333	-0.19385	1.5089	-1.0322	0.094283333	47	30	25	35	38	30	360	333	279
10305	305	Bullock's Cove	3	41.740886	-71.36442	-22.446599	-70	3	13.911	1.598707	10.007319	48133.5218	1	319.282153	-0.02481	-1.9257	-1.1086	-1.019703333	-0.19385	1.5089	-1.0322	0.094283333	47	30	25	35	38	30	360	333	279
10306	306	Bullock's Point	3	41.731868	-71.347845	-17.688699	-91	3	12.2474	2.434379	8.478397	47908.49552	2	173.668931	-0.02481	-1.9257	-1.1086	-1.019703333	-0.19385	1.5089	-1.0322	0.094283333	47	30	25	35	38	30	360	333	279
10307	307	Barrington Beach	3	41.705899	-71.321874	-16.913299	-51	4	8.37028	11.480633	13.603381	1251.820066	1	0	-0.02481	-1.9257	-1.1086	-1.019703333	-0.19385	1.5089	-1.0322	0.094283333	47	30	25	35	38	30	360	333	279
10308	308	Upper Barrington River	3	41.742875	-71.306042	-19.104299	-60	6	11.633399	0.930669	8.231336	87158.76139	1	1586.463241	-0.02481	-1.9257	-1.1086	-1.019703333	-0.19385	1.5089	-1.0322	0.094283333	47	30	25	35	38	30	360	333	279
10309	309	Warren River	3	41.719141	-71.289255	-24.724599	-110	4	20.7562	1.821363	11.82633	302459.4076	11	366.727881	-0.02481	-1.9257	-1.1086	-1.019703333	-0.19385	1.5089	-1.0322	0.094283333	47	30	25	35	38	30	360	333	279
10310	310	Kikemuit River	3	41.69421	-71.237519	-45.728801	-171	4	33.397499	2.70313	11.131266	0	0	1.105049	-0.02481	-1.9257	-1.1086	-1.019703333	-0.19385	1.5089	-1.0322	0.094283333	47	30	25	35	38	30	360	333	279
10311	311	Colt State Park	3	41.666108	-71.312328	-22.798	-49	4	9.992449	8.576449	20.746951	2218887.973	8	1001.580563	-0.02481	-1.9257	-1.1086	-1.019703333	-0.19385	1.5089	-1.0322	0.094283333	47	30	25	35	38	30	360	333	279
10312	312	Bristol Harbor	3	41.654536	-71.289773	-22.465099	-104	4	14.557	7.127758	17.073373	701429.2856	3	801.256343	-0.02481	-1.9257	-1.1086	-1.019703333	-0.19385	1.5089	-1.0322	0.094283333	45	22	22	32	43	10	340	273	216
10401	401	T-Dock	4	41.593974	-71.35572	-28.1053	-118	3	21.375499	16.678744	22.690639	0	0	0	-0.02481	-1.9257	-1.1086	-1.019703333	-0.19385	1.5089	-1.0322	0.094283333	45	22	22	43	43	10	340	273	216
10402	402	Lighthouse	4	41.602254	-71.299041	-37.131301	-176	4	34.8064	2.511426	8.144549	0	0	0	-0.02481	-1.9257	-1.1086	-1.019703333	-0.19385	1.5089	-1.0322	0.094283333	45	22	22	43	43	10	340	273	216
10403	403	Ferry Landing	4	41.628538	-71.301041	-37.387001	-189	5	30.7026	5.58494	9.802353	0	0	0	-0.02481	-1.9257	-1.1086	-1.019703333	-0.19385	1.5089	-1.0322	0.094283333	45	22	22	43	43	10	340	273	216
10404	404	Nag Pond	4	41.628442	-71.320327	-25.2698	-80	3	19.3579	0.061509	1.512612	52816.6649	1	0	-0.02481	-1.9257	-1.1086	-1.019703333	-0.19385	1.5089	-1.0322	0.094283333	45	22	22	43	43	10	340	273	216
10405	405	Prudence West	4	41.619156	-71.35013	-22.446599	-70	3	13.911	10.16901	12.302898	0	0	0	-0.02481	-1.9257	-1.1086	-1.019703333	-0.19385	1.5089	-1.0322	0.094283333	45	22	22	43	43	10	340	273	216
10406	406	Potter Cove	4	41.644773	-71.325205	-17.688699	-91	3	12.2474	6.221589	14.189029	71000.97559	2	0	-0.02481	-1.9257	-1.1086	-1.019703333	-0.19385	1.5089	-1.0322	0.094283333	47	30	25	40	38	30	360	333	279
10407	407	Coggeshal Cove	4	41.639116	-71.363541	-16.913299	-51	4	8.37028	2.941461	11.152658	178141.706	3	0	-0.02481	-1.9257	-1.1086	-1.019703333	-0.19385	1.5089	-1.0322	0.094283333	47	30	25	40	38	30	360	333	279
10408	408	Providence Point	4	41.671793	-71.333741	-19.104299	-60	6	11.633399	9.498045	15.160151	1299.688465	1	0	-0.02481	-1.9257	-1.1086	-1.019703333	-0.19385	1.5089	-1.0322	0.094283333	47	30	25	40	38	30	360	333	279
10501	501	Portsmouth Cove	5	41.631067	-71.223995	-28.1053	-118	3	21.375499	1.337452	9.16791	0	0	2503.30761	-0.02481	-1.9257	-1.1086	-1.019703333	-0.19385	1.5089	-1.0322	0.094283333	45	22	22	43	43	10	340	273	216
10502	502	Sakonnet River / Island Park	5	41.619324	-71.232035	-37.387001	-189	5	30.7026	3.330016	11.625559	0	0	0	-0.02481	-1.9257	-1.1086	-1.019703333	-0.19385	1.5089	-1.0322	0.094283333	45	22	22	43	43	10	340	273	216
10503	503	Tiverton Harbor	5	41.632129	-71.215175	-37.131301	-176	4	34.8064	0.735491	4.279483	0	0	0	-0.02481	-1.9257	-1.1086	-1.019703333	-0.19385	1.5089	-1.0322	0.094283333	45	22	22	43	43	10	340	273	216
10504	504	Nannaquacket	5	41.611479	-71.201465	-25.2698	-80	3	19.3579	0.845243	4.96333	177855.1097	2	102.063345	-0.02481	-1.9257	-1.1086	-1.019703333	-0.19385	1.5089	-1.0322	0.094283333	45	22	22	43	43	10	340	273	216
10505	505	Sapowet	5	41.584466	-71.218244	-22.446599	-70	3	13.911	4.134035	14.386209	89112.79912	4	159.0426	-0.02481	-1.9257	-1.1086	-1.019703333	-0.19385	1.5089	-1.0322	0.094283333	45	22	22	43	43	10	340	273	216
10506	506	Fogland	5	41.564119	-71.214699	-17.688699	-91	3	12.2474	1.412721	8.049312	0	0	0	-0.02481	-1.9257	-1.1086	-1.019703333	-0.19385	1.5089	-1.0322	0.094283333	45	22	22	43	43	10	340	273	216
10507	507	Mary Donovan	5	41.522114	-71.212315	-16.913299	-51	4	8.37028	6.146421	13.187372	0	0	0	-0.02481	-1.9257	-1.1086	-1.019703333	-0.19385	1.5089	-1.0322	0.094283333	45	22	22	43	43	10	340	273	216
10508	508	Sakonnet Point	5	41.477207	-71.20155	-19.104299	-60	6	11.633399	8.940693	20.150607	0	0	204.13896	-0.02481	-1.9257	-1.1086	-1.019703333	-0.19385	1.5089	-1.0322	0.094283333	45	22	22	43	43	10	340	273	216
10601	601	Newport Harbor	6	41.482548	-71.322585	-28.1053	-118	3	21.375499	4.001439	10.212302	0	0	0	-0.02481	-1.9257	-1.1086	-1.019703333	-0.19385	1.5089	-1.0322	0.094283333	45	22	22	32	43	10	340	273	216
10602	602	Fort Adams	6	41.474862	-71.348731	-37.131301	-176	4	34.8064	2.764558	11.892194	1618.34802	1	0	-0.02481	-1.9257	-1.1086	-1.019703333	-0.19385	1.5089	-1.0322	0.094283333	45	22	22	32	43	10	340	273	216
10603	603	Brenton Point	6	41.44672	-71.346243	-37.387001	-189	5	30.7026	10.095065	19.354248	0	0	0	-0.02481	-1.9257	-1.1086	-1.019703333	-0.19385	1.5089	-1.0322	0.094283333	45	22	22	32	43	10	340	273	216
10604	604	Newport East	6	41.471658	-71.284418	-25.2698	-80	3	19.3579	7.714117	15.762173	0	0	0	-0.02481	-1.9257	-1.1086	-1.019703333	-0.19385	1.5089	-1.0322	0.094283333	45	22	22	32	43	10	340	273	216
10605	605	Sachuest Point	6	41.4789	-71.261206	-22.446599	-70	3	13.911	13.803959	22.715852	6620.819872	1	0	-0.02481	-1.9257	-1.1086	-1.019703333	-0.19385	1.5089	-1.0322	0.094283333	45	22	22	32	43	10	340	273	216
10606	606	Sandy Point	6	41.527867	-71.22292	-17.688699	-91	3	12.2474	3.476317	9.63081	0	0	0	-0.02481	-1.9257	-1.1086	-1.019703333	-0.19385	1.5089	-1.0322	0.094283333	45	22	22	32	43	10	340	273	216
10607	607	McCorrie Point	6	41.57349	-71.2305	-16.913299	-51	4	8.37028	9.176205	16.290404	0	0	0	-0.02481	-1.9257	-1.1086	-1.019703333	-0.19385	1.5089	-1.0322	0.094283333	45	22	22	32	43	10	340	273	216
10608	608	Sakonnet River NW	6	41.608914	-71.2307	-19.104299	-60	6	11.633399	2.701842	6.661124	0	0	0	-0.02481	-1.9257	-1.1086	-1.019703333	-0.19385	1.5089	-1.0322	0.094283333	45	22	22	32	43	10	340	273	216
10609	609	Arnold Point	6	41.562474	-71.308328	-24.724599	-110	4	20.7562	15.169507	28.073795	0	0	67.437782	-0.02481	-1.9257	-1.1086	-1.019703333	-0.19385	1.5089	-1.0322	0.094283333	45	22	22	32	43	10	340	273	216
10610	610	Jamestown East	6	41.526008	-71.343792	-45.728801	-171	4	33.397499	31.202372	38.067411	17622.64072	1	0	-0.02481	-1.9257	-1.1086	-1.019703333	-0.19385	1.5089	-1.0322	0.094283333	45	22	22	32	43	10	340	273	216
10611	611	Jamestown North	6	41.572976	-71.393865	-22.798	-49	4	9.992449	6.235953	12.254974	0	0	0	-0.02481	-1.9257	-1.1086	-1.019703333	-0.19385	1.5089	-1.0322	0.094283333	45	22	22	32	43	10	340	273	216
10612	612	Jamestown West	6	41.503524	-71.391306	-22.465099	-104	4	14.557	14.175526	31.595052	343297.3749	4	397.933258	-0.02481	-1.9257	-1.1086	-1.019703333	-0.19385	1.5089	-1.0322	0.094283333	45	22	22	32	43	10	340	273	216
10613	613	Beavertail	6	41.45244	-71.406811	-68.858703	-123	-1	26.7479	6.563586	14.395951	0	0	0	-0.02481	-1.9257	-1.1086	-1.019703333	-0.19385	1.5089	-1.0322	0.094283333	45	22	22	32	43	10	340	273	216
10614	614	Hull Cove	6	41.468311	-71.375436	-66.145103	-112	0	32.901699	1.105125	5.104586	0	0	0	-0.02481	-1.9257	-1.1086	-1.019703333	-0.19385	1.5089	-1.0322	0.094283333	45	22	22	32	43	10	340	273	216
10615	615	Mackerel / Sheffield Cove	6	41.482989	-71.382533	-14.8991	-52	1	13.5604	1.271297	6.789241	14469.81844	2	4.720966	-0.02481	-1.9257	-1.1086	-1.019703333	-0.19385	1.5089	-1.0322	0.094283333	45	22	22	32	43	10	340	273	216
11101	101	Point Judith	1	41.366912	-71.477826	-28.1053	-118	3	21.375499	1.755437	7.433202	0	0	0	-1.6158	-1.8472	-0.87685	-1.446616667	-1.2227	-0.79482	-0.9283	-0.98194	31	62	36	35	46	210	320	293	279
11102	102	Narragansett South	1	41.406775	-71.45014	-37.131301	-176	4	34.8064	8.319307	16.449304	0	0	0	-1.6158	-1.8472	-0.87685	-1.446616667	-1.2227	-0.79482	-0.9283	-0.98194	31	62	36	35	46	210	320	293	279
11103	103	Narragansett Central a-d	1	41.447517	-71.427438	-37.387001	-189	5	30.7026	4.600472	19.898889	144353.5895	3	420.206568	-1.6158	-1.8472	-0.87685	-1.446616667	-1.2227	-0.79482	-0.9283	-0.98194	31	62	36	35	46	210	320	293	279
11104	104	Bonnet Point	1	41.464399	-71.41905	-25.2698	-80	3	19.3579	4.691832	11.551678	0	0	0	-1.6158	-1.8472	-0.87685	-1.446616667	-1.2227	-0.79482	-0.9283	-0.98194	31	62	36	35	46	210	320	293	279
11105	105	Narragansett North	1	41.502277	-71.410661	-22.446599	-70	3	13.911	3.128896	7.277157	0	0	0	-1.6158	-1.8472	-0.87685	-1.446616667	-1.2227	-0.79482	-0.9283	-0.98194	31	62	36	35	46	210	320	293	279
11106	106	Casey Point	1	41.52093	-71.408099	-17.688699	-91	3	12.2474	2.420591	6.226811	0	0	0	-1.6158	-1.8472	-0.87685	-1.446616667	-1.2227	-0.79482	-0.9283	-0.98194	31	62	36	35	46	210	320	293	279
11107	107	Plum Point / Rome Point	1	41.542096	-71.413658	-16.913299	-51	4	8.37028	3.503596	8.086768	7593.246173	3	50.636382	-1.6158	-1.8472	-0.87685	-1.446616667	-1.2227	-0.79482	-0.9283	-0.98194	31	62	36	35	46	210	320	293	279
11108	108	Bissel Cove	1	41.556029	-71.420593	-19.104299	-60	6	11.633399	2.829623	11.9081	6248.567297	1	0	-1.6158	-1.8472	-0.87685	-1.446616667	-1.2227	-0.79482	-0.9283	-0.98194	31	62	36	35	46	210	320	293	279
11109	109	Wickford Harbor	1	41.569464	-71.419435	-24.724599	-110	4	20.7562	6.172422	19.138682	102043.0007	4	0	-1.6158	-1.8472	-0.87685	-1.446616667	-1.2227	-0.79482	-0.9283	-0.98194	31	62	36	35	46	210	320	293	279
11111	112	Allen Harbor	1	41.623072	-71.412812	-22.798	-49	4	9.992449	0.261369	2.735376	0	0	0	-1.6158	-1.8472	-0.87685	-1.446616667	-1.2227	-0.79482	-0.9283	-0.98194	31	48	28	32	44	240	330	267	271
11112	111	Davisville North	1	41.623401	-71.389762	-22.465099	-104	4	14.557	5.592865	10.061208	0	0	0	-1.6158	-1.8472	-0.87685	-1.446616667	-1.2227	-0.79482	-0.9283	-0.98194	31	48	28	32	44	240	330	267	271
11202	202	Potowomut	2	41.660187	-71.382386	-37.131301	-176	4	34.8064	10.846078	20.904299	23247.6788	1	108.084265	-1.6158	-1.8472	-0.87685	-1.446616667	-1.2227	-0.79482	-0.9283	-0.98194	31	48	28	32	44	240	330	267	271
11203	203	Greenwich Cove	2	41.656045	-71.446908	-37.387001	-189	5	30.7026	1.724177	11.033636	0	0	0	-1.6158	-1.8472	-0.87685	-1.446616667	-1.2227	-0.79482	-0.9283	-0.98194	31	48	28	32	44	240	330	267	271
11204	204	Apponaug Cove	2	41.683557	-71.441777	-25.2698	-80	3	19.3579	1.302633	8.053971	472856.3743	2	168.79368	-1.6158	-1.8472	-0.87685	-1.446616667	-1.2227	-0.79482	-0.9283	-0.98194	31	48	28	32	44	240	330	267	271
11205	205	Greenwich Bay N	2	41.681812	-71.425441	-22.446599	-70	3	13.911	3.379968	9.661274	0	0	91.696162	-1.6158	-1.8472	-0.87685	-1.446616667	-1.2227	-0.79482	-0.9283	-0.98194	31	48	28	32	44	240	330	267	271
11206	206	Brush Neck Cove	2	41.687066	-71.405616	-17.688699	-91	3	12.2474	0.461473	6.795905	0	0	0	-1.6158	-1.8472	-0.87685	-1.446616667	-1.2227	-0.79482	-0.9283	-0.98194	31	48	28	32	44	240	330	267	271
11207	207	Warwick Cove	2	41.697986	-71.384884	-16.913299	-51	4	8.37028	0.440682	6.649902	0	0	48.919913	-1.6158	-1.8472	-0.87685	-1.446616667	-1.2227	-0.79482	-0.9283	-0.98194	31	48	28	32	44	240	330	267	271
11208	208	Lower Providence River West	2	41.696495	-71.356495	-19.104299	-60	6	11.633399	11.400991	16.185039	5496.750007	2	38.648861	-1.6158	-1.8472	-0.87685	-1.446616667	-1.2227	-0.79482	-0.9283	-0.98194	31	48	28	32	44	240	330	267	271
11209	209	Gaspee Point	2	41.728688	-71.367498	-24.724599	-110	4	20.7562	6.10457	13.229468	7471.282094	1	149.104558	-1.6158	-1.8472	-0.87685	-1.446616667	-1.2227	-0.79482	-0.9283	-0.98194	31	48	28	32	44	240	330	267	271
11210	210	Passeonkquis Cove	2	41.749085	-71.376248	-45.728801	-171	4	33.397499	1.356353	6.396115	0	0	303.742956	-1.6158	-1.8472	-0.87685	-1.446616667	-1.2227	-0.79482	-0.9283	-0.98194	31	48	28	32	44	240	330	267	271
11211	211	Pawtuxet Cove	2	41.761742	-71.380602	-22.798	-49	4	9.992449	1.672774	6.466399	0	0	410.556533	-1.6158	-1.8472	-0.87685	-1.446616667	-1.2227	-0.79482	-0.9283	-0.98194	31	48	28	32	44	240	330	267	271
11212	212	Providence River NW	2	41.777049	-71.384011	-22.465099	-104	4	14.557	1.902445	6.043397	47264.70308	2	0	-1.6158	-1.8472	-0.87685	-1.446616667	-1.2227	-0.79482	-0.9283	-0.98194	31	48	28	32	44	240	330	267	271
11301	301	Providence Harbor	3	41.810453	-71.399014	-28.1053	-118	3	21.375499	0.982654	5.453465	17072.257	1	90.721134	-1.6158	-1.8472	-0.87685	-1.446616667	-1.2227	-0.79482	-0.9283	-0.98194	31	48	28	32	44	240	330	267	271
11302	302	Upper Providence River	3	41.799201	-71.385123	-37.131301	-176	4	34.8064	2.397551	9.872773	40217.50025	4	73.983279	-1.6158	-1.8472	-0.87685	-1.446616667	-1.2227	-0.79482	-0.9283	-0.98194	31	48	28	32	44	240	330	267	271
11303	303	Watchemoket Cove	3	41.798936	-71.376843	-37.387001	-189	5	30.7026	0.301938	3.545064	3003421.028	8	1592.127547	-1.6158	-1.8472	-0.87685	-1.446616667	-1.2227	-0.79482	-0.9283	-0.98194	31	48	28	32	44	240	330	267	271
11304	304	Sabin Point	3	41.770983	-71.373448	-25.2698	-80	3	19.3579	3.386023	10.712565	0	0	291.361618	-1.6158	-1.8472	-0.87685	-1.446616667	-1.2227	-0.79482	-0.9283	-0.98194	31	48	28	32	44	240	330	267	271
11305	305	Bullock's Cove	3	41.740886	-71.36442	-22.446599	-70	3	13.911	1.598707	10.007319	48133.5218	1	319.282153	-1.6158	-1.8472	-0.87685	-1.446616667	-1.2227	-0.79482	-0.9283	-0.98194	31	48	28	32	44	240	330	267	271
11306	306	Bullock's Point	3	41.731868	-71.347845	-17.688699	-91	3	12.2474	2.434379	8.478397	47908.49552	2	173.668931	-1.6158	-1.8472	-0.87685	-1.446616667	-1.2227	-0.79482	-0.9283	-0.98194	31	48	28	32	44	240	330	267	271
11307	307	Barrington Beach	3	41.705899	-71.321874	-16.913299	-51	4	8.37028	11.480633	13.603381	1251.820066	1	0	-1.6158	-1.8472	-0.87685	-1.446616667	-1.2227	-0.79482	-0.9283	-0.98194	31	48	28	32	44	240	330	267	271
11308	308	Upper Barrington River	3	41.742875	-71.306042	-19.104299	-60	6	11.633399	0.930669	8.231336	87158.76139	1	1586.463241	-1.6158	-1.8472	-0.87685	-1.446616667	-1.2227	-0.79482	-0.9283	-0.98194	31	48	28	32	44	240	330	267	271
11309	309	Warren River	3	41.719141	-71.289255	-24.724599	-110	4	20.7562	1.821363	11.82633	302459.4076	11	366.727881	-1.6158	-1.8472	-0.87685	-1.446616667	-1.2227	-0.79482	-0.9283	-0.98194	31	48	28	32	44	240	330	267	271
11310	310	Kikemuit River	3	41.69421	-71.237519	-45.728801	-171	4	33.397499	2.70313	11.131266	0	0	1.105049	-1.6158	-1.8472	-0.87685	-1.446616667	-1.2227	-0.79482	-0.9283	-0.98194	31	48	28	32	44	240	330	267	271
11311	311	Colt State Park	3	41.666108	-71.312328	-22.798	-49	4	9.992449	8.576449	20.746951	2218887.973	8	1001.580563	-1.6158	-1.8472	-0.87685	-1.446616667	-1.2227	-0.79482	-0.9283	-0.98194	31	48	28	32	44	240	330	267	271
11312	312	Bristol Harbor	3	41.654536	-71.289773	-22.465099	-104	4	14.557	7.127758	17.073373	701429.2856	3	801.256343	-1.6158	-1.8472	-0.87685	-1.446616667	-1.2227	-0.79482	-0.9283	-0.98194	31	62	36	35	46	210	320	293	279
11401	401	T-Dock	4	41.593974	-71.35572	-28.1053	-118	3	21.375499	16.678744	22.690639	0	0	0	-1.6158	-1.8472	-0.87685	-1.446616667	-1.2227	-0.79482	-0.9283	-0.98194	31	62	36	32	46	210	320	293	279
11402	402	Lighthouse	4	41.602254	-71.299041	-37.131301	-176	4	34.8064	2.511426	8.144549	0	0	0	-1.6158	-1.8472	-0.87685	-1.446616667	-1.2227	-0.79482	-0.9283	-0.98194	31	62	36	32	46	210	320	293	279
11403	403	Ferry Landing	4	41.628538	-71.301041	-37.387001	-189	5	30.7026	5.58494	9.802353	0	0	0	-1.6158	-1.8472	-0.87685	-1.446616667	-1.2227	-0.79482	-0.9283	-0.98194	31	62	36	32	46	210	320	293	279
11404	404	Nag Pond	4	41.628442	-71.320327	-25.2698	-80	3	19.3579	0.061509	1.512612	52816.6649	1	0	-1.6158	-1.8472	-0.87685	-1.446616667	-1.2227	-0.79482	-0.9283	-0.98194	31	62	36	32	46	210	320	293	279
11405	405	Prudence West	4	41.619156	-71.35013	-22.446599	-70	3	13.911	10.16901	12.302898	0	0	0	-1.6158	-1.8472	-0.87685	-1.446616667	-1.2227	-0.79482	-0.9283	-0.98194	31	62	36	32	46	210	320	293	279
11406	406	Potter Cove	4	41.644773	-71.325205	-17.688699	-91	3	12.2474	6.221589	14.189029	71000.97559	2	0	-1.6158	-1.8472	-0.87685	-1.446616667	-1.2227	-0.79482	-0.9283	-0.98194	31	48	28	35	44	240	330	267	271
11407	407	Coggeshal Cove	4	41.639116	-71.363541	-16.913299	-51	4	8.37028	2.941461	11.152658	178141.706	3	0	-1.6158	-1.8472	-0.87685	-1.446616667	-1.2227	-0.79482	-0.9283	-0.98194	31	48	28	35	44	240	330	267	271
11408	408	Providence Point	4	41.671793	-71.333741	-19.104299	-60	6	11.633399	9.498045	15.160151	1299.688465	1	0	-1.6158	-1.8472	-0.87685	-1.446616667	-1.2227	-0.79482	-0.9283	-0.98194	31	48	28	35	44	240	330	267	271
11501	501	Portsmouth Cove	5	41.631067	-71.223995	-28.1053	-118	3	21.375499	1.337452	9.16791	0	0	2503.30761	-1.6158	-1.8472	-0.87685	-1.446616667	-1.2227	-0.79482	-0.9283	-0.98194	31	62	36	32	46	210	320	293	279
11502	502	Sakonnet River / Island Park	5	41.619324	-71.232035	-37.387001	-189	5	30.7026	3.330016	11.625559	0	0	0	-1.6158	-1.8472	-0.87685	-1.446616667	-1.2227	-0.79482	-0.9283	-0.98194	31	62	36	32	46	210	320	293	279
11503	503	Tiverton Harbor	5	41.632129	-71.215175	-37.131301	-176	4	34.8064	0.735491	4.279483	0	0	0	-1.6158	-1.8472	-0.87685	-1.446616667	-1.2227	-0.79482	-0.9283	-0.98194	31	62	36	32	46	210	320	293	279
11504	504	Nannaquacket	5	41.611479	-71.201465	-25.2698	-80	3	19.3579	0.845243	4.96333	177855.1097	2	102.063345	-1.6158	-1.8472	-0.87685	-1.446616667	-1.2227	-0.79482	-0.9283	-0.98194	31	62	36	32	46	210	320	293	279
11505	505	Sapowet	5	41.584466	-71.218244	-22.446599	-70	3	13.911	4.134035	14.386209	89112.79912	4	159.0426	-1.6158	-1.8472	-0.87685	-1.446616667	-1.2227	-0.79482	-0.9283	-0.98194	31	62	36	32	46	210	320	293	279
11506	506	Fogland	5	41.564119	-71.214699	-17.688699	-91	3	12.2474	1.412721	8.049312	0	0	0	-1.6158	-1.8472	-0.87685	-1.446616667	-1.2227	-0.79482	-0.9283	-0.98194	31	62	36	32	46	210	320	293	279
11507	507	Mary Donovan	5	41.522114	-71.212315	-16.913299	-51	4	8.37028	6.146421	13.187372	0	0	0	-1.6158	-1.8472	-0.87685	-1.446616667	-1.2227	-0.79482	-0.9283	-0.98194	31	62	36	32	46	210	320	293	279
11508	508	Sakonnet Point	5	41.477207	-71.20155	-19.104299	-60	6	11.633399	8.940693	20.150607	0	0	204.13896	-1.6158	-1.8472	-0.87685	-1.446616667	-1.2227	-0.79482	-0.9283	-0.98194	31	62	36	32	46	210	320	293	279
11601	601	Newport Harbor	6	41.482548	-71.322585	-28.1053	-118	3	21.375499	4.001439	10.212302	0	0	0	-1.6158	-1.8472	-0.87685	-1.446616667	-1.2227	-0.79482	-0.9283	-0.98194	31	62	36	35	46	210	320	293	279
11602	602	Fort Adams	6	41.474862	-71.348731	-37.131301	-176	4	34.8064	2.764558	11.892194	1618.34802	1	0	-1.6158	-1.8472	-0.87685	-1.446616667	-1.2227	-0.79482	-0.9283	-0.98194	31	62	36	35	46	210	320	293	279
11603	603	Brenton Point	6	41.44672	-71.346243	-37.387001	-189	5	30.7026	10.095065	19.354248	0	0	0	-1.6158	-1.8472	-0.87685	-1.446616667	-1.2227	-0.79482	-0.9283	-0.98194	31	62	36	35	46	210	320	293	279
11604	604	Newport East	6	41.471658	-71.284418	-25.2698	-80	3	19.3579	7.714117	15.762173	0	0	0	-1.6158	-1.8472	-0.87685	-1.446616667	-1.2227	-0.79482	-0.9283	-0.98194	31	62	36	35	46	210	320	293	279
11605	605	Sachuest Point	6	41.4789	-71.261206	-22.446599	-70	3	13.911	13.803959	22.715852	6620.819872	1	0	-1.6158	-1.8472	-0.87685	-1.446616667	-1.2227	-0.79482	-0.9283	-0.98194	31	62	36	35	46	210	320	293	279
11606	606	Sandy Point	6	41.527867	-71.22292	-17.688699	-91	3	12.2474	3.476317	9.63081	0	0	0	-1.6158	-1.8472	-0.87685	-1.446616667	-1.2227	-0.79482	-0.9283	-0.98194	31	62	36	35	46	210	320	293	279
11607	607	McCorrie Point	6	41.57349	-71.2305	-16.913299	-51	4	8.37028	9.176205	16.290404	0	0	0	-1.6158	-1.8472	-0.87685	-1.446616667	-1.2227	-0.79482	-0.9283	-0.98194	31	62	36	35	46	210	320	293	279
11608	608	Sakonnet River NW	6	41.608914	-71.2307	-19.104299	-60	6	11.633399	2.701842	6.661124	0	0	0	-1.6158	-1.8472	-0.87685	-1.446616667	-1.2227	-0.79482	-0.9283	-0.98194	31	62	36	35	46	210	320	293	279
11609	609	Arnold Point	6	41.562474	-71.308328	-24.724599	-110	4	20.7562	15.169507	28.073795	0	0	67.437782	-1.6158	-1.8472	-0.87685	-1.446616667	-1.2227	-0.79482	-0.9283	-0.98194	31	62	36	35	46	210	320	293	279
11610	610	Jamestown East	6	41.526008	-71.343792	-45.728801	-171	4	33.397499	31.202372	38.067411	17622.64072	1	0	-1.6158	-1.8472	-0.87685	-1.446616667	-1.2227	-0.79482	-0.9283	-0.98194	31	62	36	35	46	210	320	293	279
11611	611	Jamestown North	6	41.572976	-71.393865	-22.798	-49	4	9.992449	6.235953	12.254974	0	0	0	-1.6158	-1.8472	-0.87685	-1.446616667	-1.2227	-0.79482	-0.9283	-0.98194	31	62	36	35	46	210	320	293	279
11612	612	Jamestown West	6	41.503524	-71.391306	-22.465099	-104	4	14.557	14.175526	31.595052	343297.3749	4	397.933258	-1.6158	-1.8472	-0.87685	-1.446616667	-1.2227	-0.79482	-0.9283	-0.98194	31	62	36	35	46	210	320	293	279
11613	613	Beavertail	6	41.45244	-71.406811	-68.858703	-123	-1	26.7479	6.563586	14.395951	0	0	0	-1.6158	-1.8472	-0.87685	-1.446616667	-1.2227	-0.79482	-0.9283	-0.98194	31	62	36	35	46	210	320	293	279
11614	614	Hull Cove	6	41.468311	-71.375436	-66.145103	-112	0	32.901699	1.105125	5.104586	0	0	0	-1.6158	-1.8472	-0.87685	-1.446616667	-1.2227	-0.79482	-0.9283	-0.98194	31	62	36	35	46	210	320	293	279
11615	615	Mackerel / Sheffield Cove	6	41.482989	-71.382533	-14.8991	-52	1	13.5604	1.271297	6.789241	14469.81844	2	4.720966	-1.6158	-1.8472	-0.87685	-1.446616667	-1.2227	-0.79482	-0.9283	-0.98194	31	62	36	35	46	210	320	293	279
