# Supplementary material for: Developing a wintering waterfowl community baseline for environmental monitoring of Narragansett Bay, Rhode Island
Source: F1000Res. 2015 Sep 24;4:40. Originally published 2015 Feb 10. [Version 2] doi: 10.12688/f1000research.6080.2 (PMC4806708; doi:10.12688/f1000research.6080.2)
Supplement: Winter waterfowl survey — Species data: The abbreviation definitions can be found in Table 2. [file f1000research-4-7624-s0001.tgz]

Archive with 1 entries (1 files):
- 2de6fab2-d230-4906-81ac-2ebd0d90a572_Winter_waterfowl_survey.csv
