# Supplementary material for: Developing a wintering waterfowl community baseline for environmental monitoring of Narragansett Bay, Rhode Island
Source: F1000Res. 2015 Sep 24;4:40. Originally published 2015 Feb 10. [Version 2] doi: 10.12688/f1000research.6080.2 (PMC4806708; doi:10.12688/f1000research.6080.2)
Supplement: Winter waterfowl survey — Species data: The abbreviation definitions can be found in Table 2. [file f1000research-4-7624-s0001.tgz › 2de6fab2-d230-4906-81ac-2ebd0d90a572_Winter_waterfowl_survey.csv]

new_site_ID	site_year	coei	kiei	spei	stei	hadu	olsq	blsc	susc	whsc	cogo	bago	buhe	home	come	reme	grsc	lesc	amdu	mal	amwi	ga	gul	swn	caga	brnt	colo	hogr	corm
101	4101	0	0	0	0	0	0	0	0	0	3	0	0	0	0	0	0	0	0	0	0	0	3	0	0	0	1	0	0
102	4102	398	0	0	0	0	0	24	0	393	29	0	1	0	0	2	0	0	7	0	0	0	44	0	0	0	0	0	0
103	4103	0	0	0	0	0	0	0	0	0	8	0	0	0	0	146	0	0	4	0	0	0	62	0	0	0	1	0	0
104	4104	0	0	0	0	0	0	0	0	0	2	0	0	0	0	2	0	0	0	0	0	0	21	0	0	0	0	0	0
105	4105	4	0	0	0	0	0	0	0	0	1	0	1	0	0	10	0	0	4	0	0	0	4	0	2	15	0	5	0
106	4106	0	0	0	0	0	0	0	0	0	2	0	7	0	0	0	0	0	0	0	0	4	10	0	7	2	0	0	0
107	4107	0	0	0	0	0	0	0	0	0	68	0	0	0	0	0	0	0	0	0	0	0	6	0	0	0	0	0	0
108	4108	0	0	0	0	0	0	0	0	0	11	0	7	0	0	2	0	0	2	14	0	0	21	2	0	0	0	0	0
109	4109	0	0	0	0	0	0	0	0	0	2	0	143	0	0	7	0	0	0	83	0	0	69	0	271	0	0	0	0
110	4110	0	0	0	0	0	0	0	0	0	0	0	0	0	0	3	0	0	4	0	0	0	22	0	0	0	0	0	0
111	4111	0	0	0	0	0	0	0	0	0	30	0	0	0	0	8	0	0	17	15	0	0	12	0	0	0	0	0	0
112	4112	0	0	0	0	0	0	0	0	0	0	0	6	0	0	0	0	0	0	0	0	0	0	0	0	0	0	0	0
201	4201	0	0	0	0	0	0	0	0	0	0	0	0	0	0	0	0	0	0	0	0	0	86	0	0	0	0	0	0
202	4202	0	0	0	0	0	0	0	0	0	1	0	37	0	0	13	0	0	17	5	0	17	134	22	9	0	0	0	0
203	4203	0	0	0	0	0	0	0	0	0	4	0	0	1	0	5	298	0	5	47	10	0	45	7	95	0	0	0	0
204	4204	0	0	0	0	0	0	0	0	0	1	0	0	4	0	12	0	0	11	118	16	77	81	4	254	0	0	0	0
205	4205	0	0	0	0	0	0	0	0	0	0	0	0	0	0	1	0	0	51	117	0	0	206	0	84	751	0	0	0
206	4206	0	0	0	0	0	0	0	0	0	0	0	56	6	0	0	0	0	84	580	518	0	26	0	313	274	0	0	0
207	4207	0	0	0	0	0	0	0	0	0	5	0	3	0	0	7	0	0	6	61	0	0	142	0	194	0	0	0	0
208	4208	0	0	0	0	0	0	0	0	0	0	0	0	0	0	0	0	0	45	7	42	0	147	0	41	1	0	0	0
209	4209	0	0	0	0	0	0	0	0	0	7	0	7	0	0	3	0	0	84	0	206	0	143	156	0	0	0	0	0
210	4210	0	0	0	0	0	0	0	0	0	0	0	0	0	0	0	0	0	57	0	74	19	43	0	0	0	0	0	0
211	4211	0	0	0	0	0	0	0	0	0	0	0	0	0	0	0	0	0	1	0	18	0	34	127	0	0	0	0	0
212	4212	0	0	0	0	0	0	0	0	0	3	0	0	0	0	14	0	0	0	29	111	0	52	22	57	0	0	0	0
301	4301	0	0	0	0	0	0	0	0	0	0	0	0	0	0	0	0	0	0	7	0	0	9	4	7	0	0	0	0
302	4302	0	0	0	0	0	0	0	0	0	2	0	10	0	0	0	0	0	2	0	0	0	8	2	0	0	0	0	0
303	4303	0	0	0	0	0	0	0	0	0	3	0	9	4	0	3	5	0	21	3	5	0	232	175	133	0	0	0	0
304	4304	0	0	0	0	0	0	0	0	0	103	0	8	0	0	85	2220	0	13	0	0	0	109	2	0	0	0	0	0
305	4305	0	0	0	0	0	0	0	0	0	0	0	35	0	0	0	61	0	24	2	111	0	0	12	80	187	0	0	0
306	4306	0	0	0	0	0	0	0	0	0	569	0	0	0	0	83	870	0	72	2	0	0	72	0	0	0	0	0	0
307	4307	0	0	0	0	0	0	0	0	0	51	0	19	0	0	3	0	0	14	0	0	0	14	0	0	0	0	61	0
308	4308	0	0	0	0	0	0	0	0	0	0	0	26	0	0	1	0	0	2	13	0	1	21	0	8	0	0	0	0
309	4309	0	0	0	0	0	0	0	0	0	26	0	6	0	0	8	0	0	5	4	0	6	158	2	16	0	0	0	0
310	4310	0	0	0	0	0	0	0	0	0	16	0	0	0	0	2	0	0	0	7	0	0	59	0	7	0	0	0	0
311	4311	0	0	0	0	0	0	0	0	0	77	0	2	12	0	0	0	0	80	8	24	212	119	0	0	500	0	0	0
312	4312	0	0	0	0	0	0	0	0	0	49	0	8	6	0	7	0	0	2	17	0	0	0	0	0	0	0	0	0
401	4401	0	0	0	0	0	0	0	0	0	6	0	0	0	0	1	4	0	43	5	0	0	44	0	0	0	1	0	0
402	4402	0	0	0	0	0	0	0	0	0	11	0	0	0	0	4	0	0	4	0	0	0	34	0	0	0	0	1	0
403	4403	0	0	0	0	0	0	0	0	0	131	0	0	0	0	2	0	0	3	0	0	0	47	0	6	0	0	0	0
404	4404	0	0	0	0	0	0	0	0	0	0	0	0	0	0	0	0	0	12	0	0	0	34	0	8	0	0	0	0
405	4405	0	0	0	0	0	0	0	0	0	225	0	0	0	0	6	0	0	37	0	0	0	104	0	17	14	0	0	0
406	4406	0	0	0	0	0	0	0	0	0	242	0	28	0	0	0	0	0	32	0	0	0	80	0	5	0	0	5	0
407	4407	0	0	0	0	0	0	0	0	0	80	0	46	0	0	8	0	0	8	0	0	0	227	7	17	46	0	0	0
408	4408	0	0	0	0	0	0	0	0	0	0	0	0	0	0	0	0	0	0	0	0	0	0	0	0	0	0	0	0
501	4501	0	0	0	0	0	0	0	0	0	0	0	83	0	0	6	0	0	2	0	0	36	24	0	21	0	0	0	0
502	4502	0	0	0	0	0	0	0	0	0	15	0	1	0	0	0	0	0	0	0	0	0	124	0	52	0	0	0	0
503	4503	0	0	0	0	0	0	0	0	0	21	0	0	0	0	19	0	0	0	0	0	0	221	0	0	0	0	0	0
504	4504	0	0	0	0	0	0	0	0	0	3	0	22	0	0	16	0	0	33	85	0	0	42	0	178	0	0	0	0
505	4505	0	0	0	0	0	0	0	0	0	115	0	32	0	0	2	0	0	0	0	0	0	125	0	0	48	0	14	0
506	4506	0	0	0	0	0	0	0	0	0	1	0	9	0	0	0	0	0	45	10	0	0	67	0	0	0	0	3	0
507	4507	0	0	0	0	0	0	0	0	0	0	0	0	0	0	1	0	0	0	0	0	0	50	0	0	0	0	0	0
508	4508	158	0	0	0	2	0	0	0	5	4	0	0	0	0	30	118	0	0	0	0	0	80	0	0	0	0	0	0
601	4601	2	0	0	0	0	0	0	0	0	5	0	2	0	0	52	0	0	4	8	0	0	7	0	14	0	0	0	0
602	4602	0	0	0	0	0	0	0	0	0	0	0	7	0	0	64	0	0	26	68	0	0	121	0	79	0	0	0	0
603	4603	38	0	0	0	0	0	0	0	0	39	0	6	0	0	4	0	0	0	0	0	0	55	0	0	8	2	0	0
604	4604	17	0	0	0	14	0	78	0	0	12	0	2	0	0	5	0	0	0	0	0	0	4	0	0	0	30	0	0
605	4605	29	0	0	0	69	0	47	2	0	26	0	45	0	0	14	0	0	6	0	0	0	125	0	0	0	3	0	0
606	4606	0	0	0	0	0	0	41	0	0	76	0	4	0	0	21	0	0	38	0	36	0	15	0	0	41	6	25	0
607	4607	1	0	0	0	0	0	0	0	0	133	0	5	0	0	0	0	0	24	0	0	2	37	1	0	14	0	0	0
608	4608	0	0	0	0	0	0	0	0	0	12	0	4	0	0	33	0	0	0	0	0	4	9	0	0	4	0	4	0
609	4609	0	0	0	0	0	0	0	0	0	17	0	0	0	0	5	0	0	0	0	0	0	6	0	0	6	0	0	0
610	4610	0	0	0	0	0	0	0	0	0	27	0	0	0	0	34	0	0	20	13	0	1	26	0	119	0	1	0	0
611	4611	0	0	0	0	0	0	0	0	5	6	0	0	0	0	18	0	0	0	0	0	0	6	0	0	0	1	0	1
612	4612	0	0	0	0	0	0	0	0	0	13	0	2	0	0	45	0	0	12	21	0	0	43	0	0	0	0	0	0
613	4613	292	0	0	0	20	0	8	1	8	0	0	0	0	0	2	0	0	0	0	0	0	58	0	0	0	0	0	0
614	4614	0	0	0	0	0	0	0	0	0	15	0	12	0	0	3	0	0	0	0	0	0	2	0	0	0	1	0	0
615	4615	2	0	0	0	0	0	0	0	0	18	0	17	0	0	16	0	0	0	0	0	16	36	0	0	0	0	9	0
101	5101	5	0	0	0	0	0	0	0	0	1	0	0	0	0	1	0	0	0	0	0	0	6	0	0	0	1	0	1
102	5102	712	0	0	0	0	0	1	0	0	8	0	2	0	0	30	0	0	0	0	0	0	193	0	0	0	4	2	0
103	5103	0	0	0	0	0	0	0	0	0	8	0	52	13	0	40	0	0	7	186	4	37	168	54	56	13	9	0	1
104	5104	0	0	0	0	0	0	0	1	0	1	0	4	0	0	3	0	0	0	0	0	0	7	0	113	0	0	0	0
105	5105	13	0	0	0	0	0	6	0	0	53	0	1	0	0	9	0	0	0	1	0	0	11	0	2	0	0	0	1
106	5106	0	0	0	0	0	0	0	0	0	2	0	0	0	0	0	0	0	0	0	0	0	2	0	0	0	0	4	0
107	5107	0	0	0	0	0	0	0	0	0	72	0	0	0	0	0	0	0	14	7	0	0	7	0	9	0	0	0	0
108	5108	0	0	0	0	0	0	0	0	0	1	0	0	0	0	8	0	0	8	19	0	0	123	15	26	0	0	0	0
109	5109	0	0	0	0	0	0	0	0	0	0	0	41	0	0	88	0	0	0	127	0	0	66	2	75	0	0	0	0
110	5110	0	0	0	0	0	0	0	0	0	8	0	0	0	0	3	0	0	28	0	0	0	119	0	0	0	0	0	0
111	5111	0	0	0	0	0	0	0	0	0	0	0	2	0	0	8	0	0	0	0	0	0	200	1	0	90	0	0	0
112	5112	0	0	0	0	0	0	0	0	0	0	0	0	0	0	14	0	0	0	0	0	0	182	0	0	0	0	0	0
201	5201	0	0	0	0	0	0	0	0	0	0	0	0	0	0	0	0	0	2	0	0	0	0	0	0	103	0	0	0
202	5202	0	0	0	0	0	0	0	0	0	0	0	30	0	0	0	45	0	0	14	0	0	0	111	12	47	0	0	0
203	5203	0	0	0	0	0	0	0	0	0	4	0	0	0	0	19	0	0	42	30	10	0	0	0	189	0	0	0	0
204	5204	0	0	0	0	0	0	0	0	0	0	0	0	0	0	14	0	0	17	137	37	0	0	101	454	0	0	0	0
205	5205	0	0	0	0	0	0	0	0	0	0	0	0	0	0	16	0	0	260	44	0	0	0	0	232	134	0	0	0
206	5206	0	0	0	0	0	0	0	0	0	0	0	32	2	0	0	0	0	0	192	8	0	0	0	141	0	0	0	0
207	5207	0	0	0	0	0	0	0	0	0	0	0	22	0	0	8	0	0	2	10	0	0	0	2	221	18	0	0	0
208	5208	0	0	0	0	0	0	0	0	0	7	0	0	0	0	0	0	0	22	11	6	16	0	0	75	0	0	0	0
209	5209	0	0	0	0	0	0	0	0	0	0	0	0	0	0	0	0	0	265	82	28	0	0	191	0	0	0	0	0
210	5210	0	0	0	0	0	0	0	0	0	0	0	0	27	0	0	0	0	3	3	18	0	0	61	0	0	0	0	0
211	5211	0	0	0	0	0	0	0	0	0	0	0	0	0	0	0	0	0	0	0	0	0	0	3	0	0	0	0	0
212	5212	0	0	0	0	0	0	0	0	0	0	0	0	0	0	0	0	0	4	125	4	0	0	0	55	0	0	0	0
301	5301	0	0	0	0	0	0	0	0	0	8	0	0	0	0	3	0	0	20	4	0	0	46	2	16	0	0	0	0
302	5302	0	0	0	0	0	0	0	0	0	0	0	1	0	0	10	0	0	0	0	0	0	0	0	6	0	0	0	0
303	5303	0	0	0	0	0	0	0	0	0	2	0	5	0	0	5	0	0	2	8	0	0	232	0	40	0	0	0	0
304	5304	0	0	0	0	0	0	0	0	0	30	0	2	0	0	1	7500	0	0	2	0	0	8	2	0	0	0	0	0
305	5305	0	0	0	0	0	0	0	0	0	3	0	45	12	0	7	0	18	62	10	8	0	100	85	600	4	0	0	0
306	5306	0	0	0	0	0	0	0	0	0	31	0	0	0	0	1	0	350	190	74	0	0	700	22	27	44	0	0	0
307	5307	0	0	0	0	0	0	0	0	0	23	0	0	0	0	2	0	0	0	0	0	0	20	0	37	0	0	2	0
308	5308	0	0	0	0	0	0	0	0	0	0	0	2	2	0	10	0	0	8	46	0	0	0	2	103	0	0	0	0
309	5309	0	0	0	0	0	0	0	0	0	1	0	0	0	0	19	0	0	29	0	0	0	0	3	33	75	0	0	0
310	5310	0	0	0	0	0	0	0	0	0	83	0	4	0	0	8	0	0	32	17	0	0	160	4	40	9	0	10	0
311	5311	0	0	0	0	0	0	0	0	0	25	0	0	0	0	1	0	0	1	0	0	0	0	0	0	37	0	0	0
312	5312	0	0	0	0	0	0	0	0	0	40	0	34	10	18	0	0	0	33	49	2	0	0	4	170	2	0	0	0
401	5401	0	0	0	0	0	0	0	2	3	19	0	0	0	5	2	0	0	133	4	0	3	69	0	8	0	0	0	0
402	5402	0	0	0	0	0	0	0	0	0	1	0	0	0	0	5	0	0	0	0	0	0	19	0	0	0	0	0	0
403	5403	0	0	0	0	0	0	0	0	0	21	0	0	0	0	0	0	0	3	0	0	0	34	0	18	0	0	0	0
404	5404	0	0	0	0	0	0	0	0	0	0	0	0	0	0	0	0	0	0	0	0	0	8	0	22	0	0	0	0
405	5405	0	0	0	0	0	0	0	0	0	7	0	0	0	0	0	0	0	29	0	2	0	40	0	29	18	0	0	0
406	5406	0	0	0	0	0	0	0	0	0	19	0	11	0	0	0	0	0	34	0	0	0	108	0	46	0	0	0	0
407	5407	0	0	0	0	0	0	0	0	0	0	0	0	0	0	0	0	0	77	0	0	0	232	0	267	450	0	0	0
408	5408	0	0	0	0	0	0	0	0	0	3	0	0	0	0	4	0	0	0	0	0	0	8	0	0	0	0	0	1
501	5501	0	0	0	0	0	0	0	0	0	0	0	79	0	0	2	0	0	18	0	0	0	30	2	135	242	0	0	0
502	5502	0	0	0	0	0	0	0	0	0	62	0	22	0	0	0	0	0	0	0	0	0	290	4	66	12	0	0	0
503	5503	0	0	0	0	0	0	0	0	0	0	0	0	0	0	3	4	0	2	176	0	0	19	0	0	0	0	0	0
504	5504	0	0	0	0	0	0	0	0	0	0	0	3	0	0	1	0	0	6	158	0	0	43	0	0	2	0	0	0
505	5505	0	0	0	0	0	0	0	0	0	68	0	0	0	0	0	0	0	10	11	0	0	253	2	2	27	0	0	0
506	5506	15	0	0	0	0	0	0	0	0	0	0	3	0	0	1	0	0	1	0	0	0	10	0	17	49	0	0	0
507	5507	9	0	0	0	0	0	0	0	0	10	0	0	0	0	0	0	0	0	1	0	0	39	4	662	6	0	0	0
508	5508	758	0	0	0	0	0	4	0	0	16	0	7	3	0	0	0	0	25	0	0	0	29	0	21	0	0	0	0
601	5601	0	0	0	0	0	0	0	0	0	6	0	0	0	0	7	0	0	0	0	0	0	0	0	28	0	0	0	0
602	5602	0	0	0	0	0	0	0	0	0	0	0	0	0	0	4	0	0	0	22	0	0	0	0	0	6	0	0	0
603	5603	15	0	0	0	0	0	0	0	0	48	0	5	0	0	3	2	0	23	0	0	5	0	0	0	0	0	0	0
604	5604	275	0	0	0	0	0	80	30	0	42	0	0	0	0	2	0	0	0	0	0	0	0	0	0	0	4	0	0
605	5605	58	0	0	0	51	0	4	0	0	51	0	36	0	0	7	338	0	29	15	0	0	0	0	0	3	7	0	0
606	5606	0	0	0	0	0	0	4	0	0	0	0	3	0	0	3	0	0	0	0	0	0	0	0	0	4	0	0	0
607	5607	0	0	0	0	0	0	0	0	0	7	0	0	0	0	2	0	0	0	0	0	0	0	0	0	7	0	0	0
608	5608	0	0	0	0	0	0	0	0	0	0	0	0	1	0	0	0	0	0	0	0	0	0	0	0	0	0	1	0
609	5609	0	0	0	0	0	0	0	0	0	17	0	0	0	0	5	0	0	0	0	0	0	6	0	0	6	0	0	0
610	5610	0	0	0	0	0	0	0	0	0	0	0	0	0	0	0	0	0	28	0	0	0	59	0	0	0	0	0	0
611	5611	0	0	0	0	0	0	0	0	0	1	0	0	0	0	0	0	0	2	0	0	0	23	0	0	0	0	0	0
612	5612	0	0	0	0	0	0	0	0	0	0	0	0	0	0	5	0	0	4	0	0	0	80	0	10	26	0	0	0
613	5613	267	0	0	0	15	0	0	0	0	17	0	0	0	0	20	0	0	0	0	0	0	15	0	0	0	0	0	1
614	5614	338	0	0	0	0	0	0	0	0	23	0	19	0	0	0	0	0	0	3	0	0	0	0	0	0	0	0	0
615	5615	0	0	0	0	0	1	0	0	0	0	0	3	0	0	0	0	0	3	15	0	0	25	0	0	0	0	0	0
101	6101	12	0	0	0	0	0	4	2	24	28	0	0	0	0	5	0	0	0	0	0	0	10	0	0	0	1	0	0
102	6102	240	0	0	0	0	0	0	0	0	2	0	0	0	0	1	0	0	0	0	0	0	118	0	0	0	5	5	0
103	6103	22	0	0	0	0	0	0	0	0	0	0	0	0	0	0	0	0	0	3	0	0	48	0	0	0	0	0	0
104	6104	812	0	0	0	0	0	5	0	0	3	0	0	0	0	5	0	0	0	0	0	0	7	0	0	0	5	3	0
105	6105	343	0	0	0	0	0	2	0	0	0	0	0	0	0	3	0	0	0	0	0	0	7	0	0	0	1	0	0
106	6106	2	0	0	0	0	0	0	0	0	2	0	0	0	0	5	0	0	0	0	0	0	0	0	0	0	4	0	0
107	6107	0	0	0	0	0	0	0	0	0	40	0	1	0	0	24	0	9	11	0	0	0	121	0	0	0	0	0	5
108	6108	0	0	0	0	0	0	0	0	0	0	0	8	0	0	4	0	0	16	0	0	0	63	0	0	0	0	0	0
109	6109	0	0	0	0	0	0	0	0	0	14	0	107	0	0	51	0	0	28	6	0	0	133	0	90	0	0	0	1
110	6110	0	0	0	0	0	0	0	0	0	1	0	0	0	0	0	0	0	0	0	0	0	11	0	0	0	0	0	0
111	6111	0	0	0	0	0	0	0	0	0	0	0	0	0	0	0	0	0	0	0	0	0	85	0	0	0	0	0	0
112	6112	0	0	0	0	0	0	0	0	0	0	0	0	0	0	53	0	0	0	0	0	0	22	2	0	0	0	0	0
201	6201	0	0	0	0	0	0	0	0	0	0	0	0	0	0	1	0	0	6	0	0	0	19	0	0	7	0	0	0
202	6202	0	0	0	0	0	0	0	0	0	2	0	2	0	0	138	0	1	0	14	0	0	114	0	77	2	0	0	0
203	6203	0	0	0	0	0	0	0	0	0	5	0	5	4	0	59	0	0	1	0	0	0	0	47	0	0	0	0	0
204	6204	0	0	0	0	0	0	0	0	0	0	0	3	0	0	36	0	0	28	58	10	1	0	80	206	420	0	0	0
205	6205	0	0	0	0	0	0	0	0	0	3	0	0	0	0	11	0	0	24	2	0	0	0	7	0	2	0	0	0
206	6206	0	0	0	0	0	0	0	0	0	0	0	69	10	0	3	1	0	240	16	123	0	0	0	393	950	0	0	0
207	6207	0	0	0	0	0	0	0	0	0	0	0	19	6	0	16	0	0	24	21	75	50	0	2	300	16	0	0	0
208	6208	0	0	0	0	0	0	0	0	0	18	0	0	5	0	3	0	0	44	21	0	3	0	0	0	6	0	0	0
209	6209	0	0	0	0	0	0	0	0	0	25	0	45	0	0	120	2500	0	260	2	50	0	0	350	0	400	0	2	0
210	6210	0	0	0	0	0	0	0	0	0	0	0	0	0	0	0	0	0	47	0	75	2	0	0	0	2	0	0	0
211	6211	0	0	0	0	0	0	0	0	0	1	0	4	0	0	0	25	0	0	0	0	0	0	12	0	0	0	0	0
212	6212	0	0	0	0	0	0	0	0	0	0	0	0	0	0	0	0	0	4	5	0	0	0	0	0	0	0	0	0
301	6301	0	0	0	0	0	0	0	0	0	0	0	0	0	0	0	0	0	2	2	0	0	16	0	0	0	0	0	1
302	6302	0	0	0	0	0	0	0	0	0	0	0	0	1	1	0	6	0	0	0	0	0	0	2	15	0	0	0	0
303	6303	0	0	0	0	0	0	0	0	0	3	0	8	8	0	14	37	0	22	37	11	0	52	8	132	0	0	0	0
304	6304	0	0	0	0	0	0	0	0	0	19	0	45	0	0	3	40	0	0	0	0	0	0	8	4	6	0	0	0
305	6305	0	0	0	0	0	0	0	0	0	0	0	18	0	0	6	120	0	10	17	10	0	0	69	20	230	0	0	0
306	6306	0	0	0	0	0	0	0	0	0	20	0	0	0	0	0	0	0	28	0	3	0	0	5	0	337	0	0	0
307	6307	0	0	0	0	0	0	0	0	0	75	0	0	0	0	0	0	0	25	0	0	0	0	0	0	30	0	33	0
308	6308	0	0	0	0	0	0	0	0	0	0	0	6	0	0	10	0	0	3	26	0	0	0	0	4	0	0	0	0
309	6309	0	0	0	0	0	0	0	0	0	31	0	0	0	0	5	0	0	2	13	0	0	0	0	70	5	0	0	0
310	6310	0	0	0	0	0	0	0	0	0	10	0	0	0	0	2	0	0	0	0	0	0	0	0	6	8	0	0	0
311	6311	0	0	0	0	0	0	0	0	0	26	0	0	6	0	9	0	0	29	0	0	0	0	0	0	576	0	1	0
312	6312	0	0	0	0	0	0	0	0	0	17	0	15	1	0	6	0	0	10	0	0	0	0	0	0	26	0	0	0
401	6401	0	0	0	0	0	0	0	0	4	8	0	1	0	0	5	0	0	42	0	0	0	41	0	2	0	0	0	0
402	6402	0	0	0	0	0	0	0	0	0	0	0	0	0	0	0	0	0	0	0	0	0	4	0	2	0	0	0	0
403	6403	0	0	0	0	0	0	0	0	0	17	0	0	0	0	1	0	0	0	0	0	0	75	0	0	0	0	0	0
404	6404	0	0	0	0	0	0	0	0	0	0	0	0	0	0	2	0	0	10	0	0	0	2	0	0	0	0	0	0
405	6405	0	0	0	0	0	0	0	0	0	3	0	0	0	0	0	0	0	40	0	0	0	108	0	20	0	0	1	0
406	6406	0	0	0	0	0	0	0	0	0	138	0	0	0	0	8	0	0	43	0	0	0	46	0	0	0	1	0	0
407	6407	0	0	0	0	0	0	0	0	0	18	0	7	3	0	12	0	0	66	0	0	0	138	0	0	19	0	0	0
408	6408	0	0	0	0	0	0	0	0	0	11	0	0	0	0	1	0	0	10	0	0	0	14	0	0	0	0	0	0
501	6501	0	0	0	0	0	0	0	0	0	0	0	53	0	0	12	0	0	0	0	0	0	87	1	0	158	0	0	0
502	6502	0	0	0	0	0	0	0	0	0	36	0	4	0	0	0	0	0	0	80	0	0	32	0	0	190	0	0	0
503	6503	0	0	0	0	0	0	0	0	0	20	0	0	0	0	17	0	0	0	2	0	0	99	0	0	1	1	0	3
504	6504	0	0	0	0	0	0	0	0	0	0	0	135	0	0	4	0	0	0	34	0	0	13	0	0	85	0	0	0
505	6505	0	0	0	0	0	0	0	0	0	25	0	3	0	0	1	0	0	0	0	0	0	8	0	0	0	0	0	0
506	6506	1	0	0	0	0	0	0	0	0	0	0	5	0	0	11	0	0	48	0	0	0	0	38	0	140	0	0	1
507	6507	0	0	0	0	0	0	0	0	0	0	0	0	0	0	0	0	0	1	0	0	0	12	0	125	186	0	0	0
508	6508	12	0	0	0	0	0	0	0	0	1	0	7	0	0	1	0	0	0	0	0	0	34	0	0	0	0	1	1
601	6601	0	0	0	0	0	0	0	0	0	4	0	5	0	0	8	0	0	0	0	0	0	0	0	28	0	0	0	0
602	6602	1	0	0	0	0	0	0	0	0	17	0	0	0	0	3	0	0	2	5	0	0	0	0	0	6	0	0	0
603	6603	189	0	0	0	0	0	80	0	0	5	0	2	0	0	0	0	0	0	0	0	0	0	0	0	0	0	0	0
604	6604	10	0	0	0	0	0	0	0	1	0	0	0	0	0	0	0	0	0	0	0	0	0	0	0	0	0	0	36
605	6605	124	0	0	0	26	0	4	2	6	11	0	31	1	0	5	26	0	2	0	0	0	2	0	0	0	5	0	0
606	6606	0	0	0	0	0	0	1	3	0	0	0	1	0	0	4	0	0	0	0	0	0	3	0	0	0	1	0	0
607	6607	0	0	0	0	0	0	1	11	0	101	0	10	0	0	0	0	0	6	0	0	0	0	0	0	0	2	0	0
608	6608	0	0	0	0	0	0	1	0	0	1	0	1	0	0	0	0	0	0	0	0	0	2	0	0	0	0	4	0
609	6609	0	0	0	0	0	0	0	0	0	16	0	0	0	0	5	0	0	0	0	0	0	2	0	0	0	0	0	0
610	6610	4	0	0	0	0	0	0	0	0	21	0	0	0	0	12	0	0	5	2	0	0	65	0	26	0	0	0	0
611	6611	0	0	0	0	0	0	0	0	0	0	0	0	0	0	1	0	0	3	0	0	0	8	0	0	0	2	0	0
612	6612	11	0	0	0	0	0	0	0	0	0	0	0	0	0	9	0	0	32	0	0	0	192	0	0	0	1	0	0
613	6613	109	0	0	0	10	0	0	0	0	30	0	0	0	0	2	0	0	0	0	0	0	54	0	0	0	0	0	1
614	6614	12	0	0	0	0	0	0	0	0	0	0	0	0	0	0	0	0	2	0	0	0	2	0	0	0	0	0	0
615	6615	7	0	0	0	0	0	0	0	0	6	0	5	0	2	1	0	0	2	7	0	0	76	0	0	0	0	0	0
101	7101	9	0	0	0	0	0	0	0	0	1	0	0	0	0	9	0	0	0	0	0	0	9	0	0	0	0	0	0
102	7102	54	0	0	0	0	0	0	0	0	10	0	0	0	0	4	0	0	0	0	0	0	69	0	0	0	3	0	6
103	7103	4	0	0	0	0	0	0	0	0	0	0	7	0	0	33	0	0	94	42	0	0	219	0	0	0	6	0	1
104	7104	39	0	0	0	0	0	2	6	0	0	0	0	0	0	13	0	0	0	0	0	0	64	0	0	0	0	1	0
105	7105	0	0	0	0	0	0	0	0	0	4	0	0	0	0	1	0	0	0	0	0	0	75	0	0	0	0	0	0
106	7106	0	0	0	0	0	0	0	0	0	0	0	0	0	0	4	0	0	0	4	0	0	5	0	0	0	0	0	0
107	7107	0	0	0	0	0	0	0	0	0	30	0	0	0	0	3	0	0	11	0	0	0	14	0	0	12	0	0	0
108	7108	0	0	0	0	0	0	0	0	0	9	0	8	12	0	11	0	0	24	37	0	0	115	0	2	0	0	2	1
109	7109	0	0	0	0	0	0	0	0	0	21	0	104	34	0	106	0	0	21	7	0	0	143	2	82	0	0	1	0
110	7110	0	0	0	0	0	0	0	0	0	9	0	0	0	0	2	0	0	0	0	0	0	32	0	0	0	0	0	1
111	7111	0	0	0	0	0	0	0	0	0	0	0	0	0	0	8	0	0	0	0	0	0	0	0	0	0	0	0	0
112	7112	0	0	0	0	0	0	0	0	0	0	0	0	1	0	61	0	0	0	0	0	0	12	0	0	0	0	0	0
201	7201	0	0	0	0	0	0	0	0	0	0	0	0	0	0	0	0	0	2	0	0	0	48	0	0	134	0	0	0
202	7202	0	0	0	0	0	0	0	0	0	324	0	16	0	0	28	0	0	26	12	0	0	36	95	0	20	0	0	0
203	7203	0	0	0	0	0	0	0	0	0	3	0	12	0	0	46	0	0	35	0	8	0	0	27	0	0	0	0	0
204	7204	0	0	0	0	0	0	0	0	0	0	0	1	0	0	57	4	0	86	7	122	2	0	5	221	318	0	0	0
205	7205	0	0	0	0	0	0	0	0	0	0	0	2	0	0	0	0	0	43	0	0	0	0	0	0	0	0	0	0
206	7206	0	0	0	0	0	0	0	0	0	0	0	39	7	0	92	0	0	110	24	73	0	0	2	41	0	0	0	0
207	7207	0	0	0	0	0	0	0	0	0	0	0	29	70	0	56	1	0	23	15	160	10	0	3	35	0	0	0	0
208	7208	0	0	0	0	0	0	0	0	0	25	0	0	0	0	24	0	0	62	55	7	36	0	4	0	70	0	2	0
209	7209	0	0	0	0	0	0	0	0	0	0	0	13	4	0	0	0	0	0	50	110	25	0	90	0	425	0	0	0
210	7210	0	0	0	0	0	0	0	0	0	0	0	20	4	0	47	0	0	0	0	60	0	0	3	0	30	0	0	0
211	7211	0	0	0	0	0	0	0	0	0	0	0	0	12	0	0	0	0	0	0	23	0	0	44	0	20	0	0	0
212	7212	0	0	0	0	0	0	0	0	0	0	0	0	0	0	0	2	0	7	2	41	0	0	6	1	0	0	0	0
301	7301	0	0	0	0	0	0	0	0	0	0	0	0	0	0	0	0	0	0	2	0	0	32	0	0	0	0	0	1
302	7302	0	0	0	0	0	0	0	0	0	0	0	0	0	0	11	0	0	4	2	0	0	140	2	0	0	0	0	0
303	7303	0	0	0	0	0	0	0	0	0	2	0	20	22	0	0	0	0	33	16	10	0	180	0	26	0	0	0	0
304	7304	0	0	0	0	0	0	0	0	0	39	0	13	0	0	44	0	5262	35	28	4	0	31	5	0	8	0	0	0
305	7305	0	0	0	0	0	0	0	0	0	0	0	37	0	0	26	0	0	26	1	224	0	48	103	68	0	0	0	0
306	7306	0	0	0	0	0	0	0	0	0	27	0	0	0	0	0	0	0	0	0	0	0	0	0	0	95	0	0	1
307	7307	0	0	0	0	0	0	0	0	0	1	0	0	0	0	0	0	1200	0	0	0	0	0	0	300	280	0	0	0
308	7308	0	0	0	0	0	0	0	0	0	0	0	5	0	0	4	0	0	2	13	0	0	2	0	8	0	0	0	0
309	7309	0	0	0	0	0	0	0	0	0	2	0	0	0	0	3	0	0	0	2	0	0	0	0	160	15	0	0	1
310	7310	0	0	0	0	0	0	0	0	0	57	0	3	2	3	0	0	0	1	23	0	0	28	0	0	240	0	0	0
311	7311	0	0	0	0	0	0	0	0	0	22	0	8	7	4	0	0	0	0	16	0	0	2	0	0	750	0	0	0
312	7312	0	0	0	0	0	0	0	0	0	31	0	6	0	0	16	150	0	3	4	0	0	2	0	9	0	0	0	0
401	7401	0	0	0	0	0	0	0	0	0	31	0	0	0	0	9	0	0	53	0	0	0	64	1	0	0	0	0	0
402	7402	0	0	0	0	0	0	0	0	0	4	0	0	0	0	1	0	0	0	0	0	0	6	0	0	0	0	0	0
403	7403	0	0	0	0	0	0	0	0	0	58	0	0	0	0	8	0	0	0	2	0	0	71	0	10	0	0	5	0
404	7404	0	0	0	0	0	0	0	0	0	0	0	0	8	0	0	0	0	11	0	0	0	1	0	0	0	0	0	0
405	7405	2	0	0	0	0	0	0	0	0	11	0	0	0	0	0	0	0	55	0	0	0	45	0	0	14	0	2	0
406	7406	0	0	0	0	0	0	0	0	0	29	0	12	0	0	3	0	0	0	0	0	0	11	0	0	0	0	0	0
407	7407	0	0	0	0	0	0	0	0	0	35	0	32	0	0	6	0	0	41	0	0	0	25	0	0	4	0	0	0
408	7408	0	0	0	0	0	0	0	0	0	2	0	0	4	0	43	0	0	8	0	0	0	5	0	0	0	0	0	0
501	7501	0	0	0	0	0	0	0	0	0	0	0	22	0	0	4	0	0	11	0	0	0	41	2	0	0	0	0	0
502	7502	1	0	0	0	0	0	0	0	0	41	0	31	0	0	10	0	0	0	118	0	0	55	0	0	40	0	0	0
503	7503	0	0	0	0	0	0	0	0	0	52	0	15	0	0	8	0	0	0	0	0	0	67	0	0	173	0	0	0
504	7504	0	0	0	0	0	0	0	0	0	0	0	28	0	0	2	0	0	9	106	0	0	63	0	7	0	0	0	0
505	7505	0	0	0	0	0	0	0	1	0	60	0	12	0	0	15	0	0	61	2	0	0	149	0	0	0	0	2	0
506	7506	0	0	0	0	0	0	0	2	3	0	0	11	0	0	3	0	0	34	0	0	0	19	0	2	0	0	3	0
507	7507	0	0	0	0	0	0	0	1	0	89	0	18	0	0	4	0	0	2	0	0	0	153	0	0	1	0	0	0
508	7508	267	0	0	0	6	0	0	2	0	4	0	13	0	0	11	0	0	4	0	0	0	235	0	0	0	0	0	28
601	7601	0	0	0	0	0	0	0	0	0	0	0	0	0	0	8	0	0	0	0	0	0	0	0	0	0	0	0	0
602	7602	0	0	0	0	0	0	0	0	0	6	0	10	0	0	14	0	0	30	0	0	0	0	0	49	27	0	0	0
603	7603	297	0	0	0	0	0	12	37	0	38	0	0	0	0	25	0	0	0	0	0	0	0	0	0	18	8	0	0
604	7604	164	0	0	0	0	0	0	0	0	6	0	0	0	0	6	0	0	2	0	0	0	0	0	0	0	50	1	0
605	7605	49	0	0	0	27	0	175	24	0	71	0	38	0	0	18	0	0	4	0	0	10	0	0	0	0	9	5	0
606	7606	0	0	0	0	0	0	0	2	0	40	0	14	0	0	0	95	0	0	0	0	0	0	0	0	9	1	4	0
607	7607	0	0	0	0	0	0	0	10	0	102	0	73	0	0	6	0	0	144	0	0	0	0	0	0	5	0	0	0
608	7608	0	0	0	0	0	0	0	1	0	15	0	0	0	0	0	0	0	0	0	0	0	0	0	0	0	4	6	0
609	7609	0	0	0	0	0	0	0	0	0	0	0	0	0	0	0	0	0	0	0	0	0	0	0	0	0	0	0	0
609S	7609S	0	0	0	0	0	0	0	0	0	1	0	0	0	0	2	0	0	0	0	2	0	0	0	90	0	0	0	0
610	7610	10	0	0	0	0	0	0	0	0	38	1	23	0	0	37	0	0	17	16	0	0	97	0	69	0	0	1	0
611	7611	0	0	0	0	0	0	0	1	7	9	0	0	0	0	13	0	0	5	0	0	0	94	0	0	0	0	0	1
611S	7611S	0	0	0	0	0	0	0	0	0	2	0	0	0	0	4	0	0	0	0	0	0	4	0	0	0	0	0	0
612	7612	9	0	0	0	0	0	0	0	0	14	0	2	0	20	0	0	0	66	4	0	3	59	0	0	0	1	0	0
613	7613	55	0	0	0	24	0	15	0	0	11	0	0	0	0	25	0	0	0	0	0	0	54	0	0	0	1	0	0
614	7614	6	0	0	0	0	0	0	0	0	7	0	8	0	0	2	0	0	0	0	2	3	14	0	0	0	1	0	0
614W	7614W	5	0	0	0	0	0	0	0	0	1	0	0	0	0	13	0	0	0	0	5	0	0	0	0	25	2	0	0
615	7615	16	0	0	0	0	0	0	0	0	6	0	33	0	0	13	0	0	1	8	0	9	132	0	0	0	2	1	0
101	8101	300	0	0	0	0	0	0	0	0	0	0	0	0	0	0	0	0	0	0	0	0	4	0	0	0	0	0	3
102	8102	3	0	0	0	0	0	0	0	0	25	0	0	0	0	11	0	0	0	0	0	0	8	0	0	0	1	0	0
103	8103	3	0	0	0	0	0	0	1	0	5	0	0	0	0	27	0	0	318	93	0	0	101	1	20	0	25	0	0
104	8104	4	0	0	0	0	0	0	0	1	19	0	1	0	0	9	0	0	5	0	0	0	0	0	0	12	2	4	0
105	8105	0	0	0	0	0	0	0	0	0	5	0	0	0	0	10	0	0	0	0	0	0	2	0	0	0	0	1	0
106	8106	0	0	0	0	0	0	0	0	0	6	0	0	0	0	9	0	0	0	0	0	0	16	0	0	0	1	2	0
107	8107	0	0	0	0	0	0	0	0	0	132	0	0	0	0	8	0	0	3	10	0	0	108	0	41	2	0	1	0
108	8108	0	0	0	0	0	0	0	0	0	14	0	0	0	0	7	0	0	5	14	0	0	83	0	0	0	0	0	0
109	8109	0	0	0	0	0	5	0	0	0	2	0	209	2	0	50	0	0	99	7	0	0	32	0	18	0	0	0	0
110	8110	0	0	0	0	0	0	0	0	0	8	0	9	0	0	2	0	0	0	0	0	0	11	0	0	0	0	0	0
111	8111	0	0	0	0	0	0	0	0	0	12	0	60	0	0	1	0	0	0	0	0	0	70	0	2	0	0	0	0
112	8112	0	0	0	0	0	0	0	0	0	0	0	3	1	0	13	0	0	2	0	0	0	4	3	0	0	0	0	0
201	8201	0	0	0	0	0	0	0	0	12	195	0	0	0	0	2	0	0	10	0	0	0	7	0	0	46	0	1	0
202	8202	0	0	0	0	0	0	0	0	0	59	0	61	0	0	9	0	0	32	0	0	0	62	5	65	225	0	0	0
203	8203	0	0	0	0	0	0	0	0	0	30	0	10	0	0	8	0	0	3	0	0	0	0	4	0	28	0	0	0
204	8204	0	0	0	0	0	0	0	0	0	0	0	73	11	0	4	14	0	22	120	110	0	0	31	461	91	0	0	0
205	8205	0	0	0	0	0	0	0	0	0	0	0	13	0	0	8	0	0	66	0	0	0	0	9	0	31	0	0	0
206	8206	0	0	0	0	0	0	0	0	0	2	0	15	3	0	1	0	0	64	0	33	0	0	0	71	0	0	0	0
207	8207	0	0	0	0	0	0	0	0	0	0	0	38	3	0	20	0	0	10	2	0	0	0	0	14	0	0	0	0
208	8208	0	0	0	0	0	0	0	0	0	35	0	0	0	0	1	0	0	17	7	0	12	0	2	0	0	0	3	0
209	8209	0	0	0	0	0	0	0	0	0	77	0	150	17	0	22	2	0	24	0	15	0	0	155	0	550	0	13	0
210	8210	0	0	0	0	0	0	0	0	0	36	0	0	0	0	0	0	0	15	0	57	0	0	42	25	0	0	0	0
211	8211	0	0	0	0	0	0	0	0	0	31	0	3	0	0	12	3	0	0	0	0	0	0	6	8	0	0	0	0
212	8212	0	0	0	0	0	0	0	0	0	5	0	0	4	0	50	0	0	0	0	4	0	0	10	71	0	1	0	0
301	8301	0	0	0	0	0	0	0	0	0	0	0	0	3	0	1	0	0	0	2	0	0	54	1	0	0	0	0	1
302	8302	0	0	0	0	0	0	0	0	0	10	0	4	0	0	31	0	0	2	13	0	6	73	0	0	0	0	0	0
303	8303	0	0	0	0	0	0	0	0	0	0	0	9	2	0	0	0	0	2	24	0	0	230	0	89	0	0	0	0
304	8304	0	0	0	0	0	0	0	0	107	0	0	12	0	0	36	7000	0	4	2	0	0	75	21	55	0	0	0	0
305	8305	0	0	0	0	0	0	0	0	0	0	0	11	31	0	2	12	0	40	7	104	2	0	150	0	380	0	0	0
306	8306	0	0	0	0	0	0	0	0	0	163	0	0	0	0	2	0	0	0	0	0	0	0	0	0	10	0	0	0
307	8307	0	0	0	0	0	0	0	0	0	18	0	0	0	0	0	0	0	12	0	0	0	0	0	115	0	0	13	0
308	8308	0	0	0	0	0	0	0	0	0	4	0	50	0	0	22	1	0	0	42	0	0	0	0	4	12	0	0	0
309	8309	0	0	0	0	0	0	0	0	0	32	0	27	0	0	25	1	0	0	0	0	0	0	0	55	12	0	0	0
310	8310	0	0	0	0	0	0	0	0	0	4	0	2	0	0	7	0	0	23	45	0	0	35	0	0	0	0	8	0
311	8311	0	0	0	0	0	0	0	0	0	26	0	5	16	0	1	0	0	37	15	0	0	87	0	95	68	0	11	0
312	8312	0	0	0	0	0	0	0	0	0	122	0	68	13	0	27	512	0	4	12	0	0	62	0	38	16	0	10	0
401	8401	1	0	0	0	0	0	0	0	0	21	0	0	0	0	2	0	0	158	0	0	0	41	0	0	0	0	0	0
402	8402	0	0	0	0	0	0	0	0	0	18	0	0	0	0	7	0	0	6	0	0	0	55	0	0	0	0	0	0
403	8403	0	0	0	0	0	0	0	0	0	21	0	0	0	0	1	0	0	0	0	0	0	22	0	0	0	0	3	0
404	8404	0	0	0	0	0	0	0	0	0	0	0	0	11	0	0	0	0	49	4	0	0	11	0	0	0	0	0	0
405	8405	0	0	0	0	0	0	0	3	2	53	0	0	1	0	1	0	0	14	0	0	0	262	0	1	0	3	170	0
406	8406	0	0	0	0	0	0	0	0	0	30	0	0	18	0	1	0	0	22	6	0	0	73	0	0	11	0	6	0
407	8407	0	0	0	0	0	0	0	0	0	11	0	0	0	0	3	0	0	59	0	0	0	2	2	19	141	1	0	0
408	8408	0	0	0	0	0	0	0	0	0	5	0	0	0	0	2	0	0	0	0	0	0	1	0	0	0	0	0	0
501	8501	0	0	0	0	0	0	0	0	0	0	0	138	0	0	9	0	0	3	24	0	0	63	2	0	79	1	0	0
502	8502	0	0	0	0	0	0	0	0	0	94	0	37	0	0	1	0	0	6	2	0	0	262	0	0	0	0	0	0
503	8503	0	0	0	0	0	0	0	0	0	50	0	4	0	0	5	0	0	3	134	0	0	17	0	0	0	0	0	0
504	8504	0	0	0	0	0	0	0	0	0	0	0	97	0	0	2	0	0	10	105	0	0	0	3	50	0	0	0	0
505	8505	0	0	0	0	0	0	0	0	0	97	0	9	0	0	19	0	0	1	10	0	0	37	0	113	0	5	8	0
506	8506	0	0	0	0	0	0	0	0	0	38	0	15	0	0	8	0	0	15	0	0	44	12	0	26	17	1	1	1
507	8507	0	0	0	0	0	0	0	0	0	3	0	10	0	0	0	0	0	11	0	0	0	0	0	7	11	1	2	0
508	8508	42	0	0	0	6	0	0	0	0	201	0	8	0	0	16	6	0	14	0	0	0	71	0	329	0	6	0	1
601	8601	8	0	0	0	0	0	0	0	0	0	0	6	0	0	44	0	0	3	29	0	0	23	0	155	0	0	0	0
602	8602	6	0	0	0	0	0	0	0	0	22	0	2	0	0	8	0	0	0	95	0	0	4	0	78	64	1	0	0
603	8603	139	0	0	0	0	0	5	0	0	63	0	2	0	0	37	0	0	6	0	0	0	65	0	9	0	10	6	49
604	8604	63	0	0	0	15	0	0	0	0	13	0	10	0	0	5	0	0	0	0	0	0	14	0	0	0	13	10	0
605	8605	91	0	0	0	48	0	0	88	0	52	0	50	0	0	19	0	0	60	77	0	0	1	2	26	43	22	12	34
606	8606	0	0	0	0	0	0	0	0	0	49	0	33	0	0	0	0	0	3	0	0	0	3	2	0	0	1	0	0
607	8607	0	0	0	0	0	0	0	30	0	79	0	0	0	0	19	0	0	0	0	0	0	16	0	0	0	0	0	0
608	8608	0	0	0	0	0	0	0	0	4	40	0	0	0	0	0	0	0	7	0	0	0	0	0	0	0	0	1	0
609	8609	0	0	0	0	0	0	0	0	0	8	0	12	0	0	0	0	0	4	0	0	0	2	0	200	0	3	24	0
609S	8609S	0	0	0	0	0	0	0	0	0	0	0	0	0	0	0	0	0	0	0	0	0	0	0	0	0	0	0	0
610	8610	1	0	0	0	0	0	0	0	0	42	0	17	0	0	29	0	0	12	23	0	0	28	0	117	0	1	9	0
611	8611	0	0	0	0	0	0	19	0	0	21	0	0	0	0	13	0	0	55	2	0	0	0	0	1	0	15	271	0
611S	8611S	0	0	0	0	0	0	0	0	0	0	0	0	0	0	0	0	0	0	0	0	0	0	0	0	0	0	0	0
612	8612	4	0	0	0	0	0	0	39	0	29	0	3	0	0	14	0	0	73	9	0	0	54	0	0	4	3	9	0
613	8613	56	0	0	0	28	0	3	0	0	4	0	0	0	0	33	0	0	0	0	0	0	84	0	0	0	2	1	1
614	8614	5	0	0	0	0	0	0	4	0	3	0	13	0	0	16	0	0	2	0	0	9	4	0	0	0	0	3	0
614W	8614W	0	0	0	0	0	0	0	0	0	0	0	0	0	0	0	0	0	0	0	0	0	0	0	0	0	0	0	0
615	8615	0	0	0	0	0	0	0	0	0	3	0	29	0	0	10	0	0	3	0	0	12	13	0	0	0	1	6	0
101	9101	1	0	0	0	0	0	0	0	0	7	0	0	0	0	6	0	0	0	0	0	0	7	0	0	0	0	0	1
102	9102	24	0	0	0	0	0	0	0	0	38	0	0	0	0	5	0	0	0	0	0	0	170	0	0	0	9	0	9
103	9103	0	0	0	0	0	0	0	0	0	38	0	30	10	0	45	0	0	47	164	0	8	255	1	74	1	35	0	0
104	9104	0	0	0	0	0	0	0	0	0	0	0	10	0	0	1	0	0	7	0	0	0	86	0	0	60	3	0	0
105	9105	1	0	0	0	0	0	0	0	0	7	0	0	0	0	8	0	0	0	0	0	0	6	0	6	8	0	0	0
106	9106	0	0	0	0	0	0	0	0	0	3	0	0	0	0	1	0	0	0	0	0	0	3	0	0	0	3	0	0
107	9107	0	0	0	0	0	0	0	0	0	25	0	0	0	3	0	10	0	0	0	0	0	116	2	5	20	0	0	0
108	9108	0	0	0	0	0	0	0	0	0	19	0	5	0	0	23	0	0	9	60	0	0	225	0	15	0	0	0	0
109	9109	0	0	0	0	0	0	0	0	0	0	0	82	20	0	41	0	0	24	320	0	0	167	73	389	0	0	0	0
110	9110	0	0	0	0	0	0	0	0	0	7	0	1	0	0	0	0	0	0	0	0	0	17	0	0	0	0	0	0
111	9111	0	0	0	0	0	0	0	0	0	0	0	4	0	0	0	0	0	1	1	0	0	3	0	0	0	0	0	0
112	9112	0	0	0	0	0	0	0	0	0	0	0	0	0	0	0	0	0	0	0	0	0	0	0	0	0	0	0	0
201	9201	0	0	0	0	0	0	0	0	0	0	0	0	0	0	0	0	0	0	5	0	0	7	45	130	400	0	0	0
202	9202	0	0	0	0	0	0	0	0	0	49	0	43	0	0	4	0	0	0	14	0	0	20	200	300	10	0	0	0
203	9203	0	0	0	0	0	0	0	0	0	13	0	85	0	0	3	0	0	0	0	0	0	0	5	150	0	0	0	0
204	9204	0	0	0	0	0	0	0	0	0	0	0	12	0	0	0	14	0	24	75	20	0	0	54	486	0	0	0	0
205	9205	0	0	0	0	0	0	0	0	0	0	0	0	0	0	3	0	0	20	22	0	0	0	7	39	0	0	0	0
206	9206	0	0	0	0	0	0	0	0	0	0	0	0	0	0	0	0	0	0	0	0	0	0	7	21	0	0	0	0
207	9207	0	0	0	0	0	0	0	0	0	0	0	0	0	0	3	0	0	1	18	0	0	0	3	161	0	0	0	0
208	9208	0	0	0	0	0	0	0	0	0	0	0	0	0	0	6	0	0	13	27	27	70	0	1	108	281	0	0	0
209	9209	0	0	0	0	0	0	0	0	0	0	0	0	0	0	12	0	0	45	6	1	2	0	28	20	43	0	0	0
210	9210	0	0	0	0	0	0	0	0	0	0	0	0	0	0	0	0	0	12	0	50	0	0	120	264	624	0	0	0
211	9211	0	0	0	0	0	0	0	0	0	0	0	0	0	0	0	0	0	0	0	0	0	0	3	0	0	0	0	0
212	9212	0	0	0	0	0	0	0	0	0	0	0	6	16	0	3	0	0	0	129	0	0	0	3	298	0	0	0	0
301	9301	0	0	0	0	0	0	0	0	0	0	0	0	14	20	1	0	0	15	25	0	0	20	0	0	0	0	0	0
302	9302	0	0	0	0	0	0	0	0	0	0	0	0	0	0	6	0	0	0	0	0	0	150	0	1	0	0	0	0
303	9303	0	0	0	0	0	0	0	0	0	0	0	0	21	0	0	0	0	0	2	0	0	80	0	10	0	0	0	0
304	9304	0	0	0	0	0	0	0	0	0	27	0	4	0	0	91	0	0	45	34	0	0	182	0	14	0	0	0	0
305	9305	0	0	0	0	0	0	0	0	0	0	0	0	20	0	0	0	0	36	60	52	5	405	160	322	1	0	0	0
306	9306	0	0	0	0	0	0	0	0	0	227	0	18	10	0	0	0	0	5	0	0	0	0	44	0	1	0	0	0
307	9307	0	0	0	0	0	0	0	0	0	0	0	110	0	0	0	0	0	0	0	0	0	20	0	145	120	0	18	0
308	9308	0	0	0	0	0	0	0	0	0	0	0	55	21	0	52	0	0	8	49	0	0	250	2	84	0	0	0	0
309	9309	0	0	0	0	0	0	0	0	0	10	0	87	15	0	20	0	0	23	20	0	0	40	0	75	0	0	0	0
310	9310	0	0	0	0	0	0	0	0	0	32	0	67	20	0	42	0	405	0	20	0	0	0	3	205	65	0	11	0
311	9311	0	0	0	0	0	0	0	0	0	97	0	40	2	0	12	0	30	1	13	0	0	78	0	25	213	0	0	0
312	9312	0	0	0	0	0	0	0	0	0	73	0	86	11	0	29	77	10	25	24	0	0	0	0	64	0	0	0	0
401	9401	0	0	0	0	0	0	0	0	0	0	0	0	0	0	0	9	0	84	0	0	0	66	0	8	0	0	0	0
402	9402	0	0	0	0	0	0	0	0	0	0	0	0	0	0	4	0	0	0	0	0	0	67	0	9	0	0	0	0
403	9403	0	0	0	0	0	0	0	0	0	57	0	0	0	0	7	0	0	0	0	0	0	7	0	0	1	0	0	0
404	9404	0	0	0	0	0	0	0	0	0	0	0	0	0	0	0	0	0	12	0	0	0	1	0	0	0	0	0	0
405	9405	0	0	0	0	0	0	0	0	0	1	0	0	0	0	2	5500	0	30	0	0	0	34	0	0	0	0	0	0
406	9406	0	0	0	0	0	0	0	0	0	47	0	66	0	0	39	0	0	133	0	0	0	211	0	125	0	0	0	0
407	9407	0	0	0	0	0	0	0	0	0	5	0	25	0	0	0	0	0	137	0	0	0	46	0	24	125	0	0	0
408	9408	0	0	0	0	0	0	0	0	0	0	0	0	0	0	1	0	0	1	0	0	0	0	0	0	0	0	0	0
501	9501	0	0	0	0	0	0	0	0	0	0	0	219	2	0	6	0	0	145	38	0	0	30	0	88	1	0	0	0
502	9502	0	0	0	0	0	0	0	0	0	35	0	47	0	0	0	0	0	10	0	0	0	108	0	0	26	0	0	0
503	9503	0	0	0	0	0	0	0	0	0	52	0	8	0	0	2	0	0	4	126	0	0	129	4	29	50	0	0	0
504	9504	0	0	0	0	0	0	0	0	0	0	0	118	0	0	3	0	0	0	44	0	0	147	2	85	0	0	0	0
505	9505	0	0	0	0	0	0	0	0	0	147	0	129	3	0	1	0	0	22	0	0	0	163	4	22	37	0	0	0
506	9506	0	0	0	0	0	0	0	0	0	55	0	12	0	0	0	0	0	30	0	0	0	58	0	0	68	0	0	0
507	9507	0	0	0	0	0	0	0	0	0	4	0	8	0	0	0	0	0	3	0	0	0	88	0	410	90	0	0	0
508	9508	23	0	0	0	0	0	0	0	0	3	0	7	0	0	3	0	0	5	0	13	0	76	0	0	36	0	0	0
601	9601	0	0	0	0	0	0	0	0	0	9	0	0	0	0	4	0	0	0	0	0	0	5	0	85	0	0	0	0
602	9602	6	0	0	0	0	0	0	0	0	22	0	2	0	0	8	0	0	0	67	0	0	4	0	370	0	1	0	0
603	9603	1372	0	0	0	0	3	120	125	0	0	0	21	0	0	12	3	0	156	0	4	0	15	5	49	38	0	0	0
604	9604	72	0	0	0	0	0	4	0	0	20	0	15	0	0	1	0	0	3	0	0	0	0	0	0	0	2	1	0
605	9605	9	0	0	0	29	0	0	5	0	46	0	28	0	0	10	0	0	111	15	0	0	0	0	0	225	9	1	4
606	9606	0	0	0	0	0	0	0	8	0	21	0	37	0	0	0	195	0	0	0	17	10	0	2	0	35	0	0	0
607	9607	0	0	0	0	0	0	0	0	0	59	0	13	0	0	0	0	0	1	6	0	0	0	0	0	40	0	0	0
608	9608	0	0	0	0	0	0	0	0	0	9	0	0	0	0	0	0	0	35	0	0	0	0	0	0	35	0	0	0
609	9609	0	0	0	0	0	0	0	0	0	3	0	0	2	0	0	0	0	0	0	0	0	0	0	0	0	0	0	0
609S	609S	0	0	0	0	0	0	0	0	0	0	0	0	0	0	0	0	0	0	0	0	0	0	0	0	0	0	0	0
610	9610	0	0	0	0	0	0	0	0	0	16	0	8	0	0	25	0	0	52	88	0	0	50	0	404	0	0	0	0
611	9611	0	0	0	0	0	0	0	0	0	21	0	0	0	0	3	0	0	0	0	0	0	9	0	45	0	0	1	0
611S	611S	0	0	0	0	0	0	0	0	0	0	0	0	0	0	0	0	0	0	0	0	0	0	0	0	0	0	0	0
612	9612	0	0	0	0	0	0	0	0	0	34	0	11	0	0	7	0	0	6	0	0	0	5	0	5	0	3	1	0
613	9613	0	0	0	0	40	0	0	0	0	21	0	0	0	0	25	0	0	8	0	5	0	65	0	0	20	6	0	0
614	9614	0	0	0	0	0	0	0	0	0	0	0	9	0	0	5	0	0	0	0	30	11	1	0	0	0	0	0	0
614W	614W	0	0	0	0	0	0	0	0	0	0	0	0	0	0	0	0	0	0	0	0	0	0	0	0	0	0	0	0
615	9615	0	0	0	0	0	0	0	0	0	5	0	8	0	0	3	0	0	9	15	0	0	0	0	11	0	0	0	0
101	10101	2	0	0	0	0	0	0	0	0	0	0	0	0	0	7	0	0	0	0	0	0	0	0	0	0	0	0	0
102	10102	11	0	0	0	0	0	56	0	0	3	0	0	0	0	0	0	0	0	0	0	0	1	0	0	0	0	0	12
103	10103	28	0	0	0	0	0	0	0	0	8	0	21	0	0	13	0	0	26	66	0	0	110	11	1	0	2	0	0
104	10104	20	0	0	0	0	0	0	0	0	0	0	0	0	0	7	0	0	0	0	0	0	0	0	73	12	0	0	0
105	10105	54	0	0	0	0	0	0	0	0	0	0	0	0	0	1	0	0	0	0	0	0	0	0	0	0	0	0	0
106	10106	0	0	0	0	0	0	0	0	0	1	0	0	0	0	1	0	0	0	0	0	0	0	0	0	0	2	0	0
107	10107	0	0	0	0	0	0	0	0	0	52	0	4	3	0	6	0	0	0	22	0	0	47	0	32	0	0	0	2
108	10108	0	0	0	0	0	0	0	0	0	0	0	2	0	0	1	0	0	1	8	0	0	183	6	28	5	0	0	0
109	10109	0	0	0	0	0	0	0	0	0	0	0	124	0	0	21	0	0	65	16	0	0	145	0	81	0	0	0	0
110	10110	0	0	0	0	0	0	1	0	0	8	0	0	0	0	1	0	0	0	0	0	0	1	0	0	0	0	0	0
111	10111	0	0	0	0	0	0	0	0	0	6	0	0	0	0	0	0	0	0	0	0	0	0	0	0	0	0	0	0
112	10112	0	0	0	0	0	0	0	0	0	0	0	0	0	0	0	0	0	0	0	0	0	86	2	0	0	0	0	0
201	10201	0	0	0	0	0	0	0	0	0	80	0	4	0	0	25	0	0	0	3	0	0	24	40	14	430	0	0	0
202	10202	0	0	0	0	0	0	0	0	0	6	0	44	0	0	2	0	0	0	4	0	0	75	152	55	46	0	0	0
203	10203	0	0	0	0	0	0	0	0	0	1	0	55	0	0	0	2	0	0	2	0	0	0	8	0	0	0	0	0
204	10204	0	0	0	0	0	0	0	0	0	0	0	38	70	0	35	2	0	98	61	88	4	0	64	232	0	0	0	0
205	10205	0	0	0	0	0	0	0	0	0	5	0	78	6	0	76	4000	0	156	0	0	2	0	5	307	647	0	0	0
206	10206	0	0	0	0	0	0	0	0	0	0	0	5	0	0	48	0	0	17	30	8	0	0	2	92	1	0	0	0
207	10207	0	0	0	0	0	0	0	0	0	0	0	0	84	0	14	0	0	37	6	81	10	0	2	10	0	0	0	0
208	10208	0	0	0	0	0	0	0	0	0	0	0	0	0	0	2	0	0	42	182	5	99	0	2	0	83	0	0	0
209	10209	0	0	0	0	0	0	0	0	0	58	0	75	8	0	13	75	0	0	0	6	0	0	150	0	210	0	0	0
210	10210	0	0	0	0	0	0	0	0	0	0	0	0	0	0	25	0	0	57	0	31	0	0	4	25	0	0	0	0
211	10211	0	0	0	0	0	0	0	0	0	14	0	0	6	0	15	45	0	0	11	12	0	0	230	34	95	0	0	0
212	10212	0	0	0	0	0	0	0	0	0	15	0	0	4	0	60	40	0	17	19	9	0	0	1	85	0	0	0	0
301	10301	0	0	0	0	0	0	0	0	0	0	0	0	14	0	3	0	0	0	3	0	0	49	0	0	0	0	0	0
302	10302	0	0	0	0	0	0	0	0	0	1	0	8	5	56	0	26	0	0	5	6	0	190	2	18	0	0	0	0
303	10303	0	0	0	0	0	0	0	0	0	0	0	17	5	1	0	0	0	72	42	35	0	256	0	56	0	0	0	0
304	10304	0	0	0	0	0	0	0	0	0	12	0	12	0	0	17	4000	0	0	0	0	0	171	60	0	21	0	0	0
305	10305	0	0	0	0	0	0	0	0	0	0	0	14	28	0	32	375	0	42	31	0	0	105	0	43	23	0	0	0
306	10306	0	0	0	0	0	0	0	0	0	0	0	0	0	0	0	0	0	0	0	0	0	0	6	0	0	0	0	0
307	10307	0	0	0	0	0	0	0	0	0	60	0	12	0	0	0	0	0	0	0	0	0	0	0	350	0	0	12	0
308	10308	0	0	0	0	0	0	0	0	0	1	0	40	0	0	25	5	0	0	6	0	0	300	0	0	0	0	0	0
309	10309	0	0	0	0	0	0	0	0	0	16	0	0	5	0	8	0	0	0	28	0	0	54	0	60	550	0	0	0
310	10310	0	0	0	0	0	0	0	0	0	22	0	13	3	0	2	24	0	0	16	0	0	9	2	0	12	0	0	0
311	10311	0	0	0	0	0	0	0	0	0	26	0	14	80	0	3	2000	0	12	5	0	0	53	0	0	1500	0	2	0
312	10312	0	0	0	0	0	0	0	0	0	72	0	9	10	0	54	56	0	15	4	0	0	0	2	37	0	0	0	0
401	10401	101	0	0	0	0	0	0	0	0	49	0	0	0	0	2	0	0	51	0	0	0	10	0	0	1	0	1	1
402	10402	0	0	0	0	0	0	0	0	0	1	0	0	0	0	3	0	0	0	0	0	0	5	0	0	0	0	0	1
403	10403	0	0	0	0	0	0	0	0	0	7	0	0	0	0	4	0	0	3	0	0	0	22	0	0	15	0	0	0
404	10404	0	0	0	0	0	0	0	0	0	0	0	0	10	0	0	0	0	58	2	0	0	1	0	0	0	0	0	0
405	10405	0	0	0	0	0	0	0	0	1	107	0	0	0	0	4	0	0	14	0	0	0	4	0	0	0	0	1	0
406	10406	0	0	0	0	0	0	0	0	0	34	0	1	0	0	12	0	0	27	2	0	0	262	0	0	88	0	0	0
407	10407	0	0	0	0	0	0	0	0	0	12	0	40	0	0	11	0	0	134	0	0	0	2	0	25	6	0	0	0
408	10408	0	0	0	0	0	0	0	0	0	0	0	0	0	0	18	0	0	0	0	0	0	3	0	0	0	0	0	0
501	10501	0	0	0	0	0	0	0	0	0	0	0	58	0	0	0	0	0	0	0	2	45	0	1	10	0	0	0	0
502	10502	0	0	0	0	0	0	0	0	0	52	0	38	0	0	8	0	0	12	32	0	0	119	0	0	26	0	0	0
503	10503	0	0	0	0	0	0	0	0	0	31	0	4	0	0	0	0	0	0	10	0	0	1	0	0	9	0	0	0
504	10504	0	0	0	0	0	0	0	0	0	0	0	60	0	0	14	0	0	2	97	0	0	154	5	103	0	0	0	0
505	10505	0	0	0	0	0	0	0	0	0	98	0	53	0	0	1	0	0	0	0	0	0	141	0	0	8	0	3	0
506	10506	0	0	0	0	0	0	0	0	32	119	0	30	0	0	0	0	0	0	0	0	0	22	0	0	0	0	0	0
507	10507	0	0	0	0	0	0	0	0	0	18	0	17	0	0	0	0	0	22	0	0	0	26	2	0	5	1	3	0
508	10508	73	0	0	0	0	0	12	0	0	43	0	13	0	0	1	0	0	10	0	2	0	141	0	300	9	9	0	0
601	10601	10	0	0	0	0	0	0	0	0	8	0	12	0	0	24	0	0	0	0	0	0	5	0	0	90	0	2	0
602	10602	0	0	0	0	0	0	0	0	0	1	0	5	0	0	1	0	0	0	17	0	0	0	0	392	47	0	0	0
603	10603	201	1	0	0	0	0	197	0	0	13	0	6	0	0	21	0	0	3	0	0	0	16	0	0	0	2	2	12
604	10604	84	0	0	0	10	0	87	0	0	4	0	26	0	0	2	0	0	0	0	0	0	0	0	0	0	3	5	0
605	10605	105	0	0	0	39	0	94	37	0	17	0	44	0	0	11	1	13	14	0	0	0	0	0	0	34	13	2	4
606	10606	0	0	0	0	0	0	20	0	0	21	0	0	0	0	0	595	0	7	0	0	0	1	0	0	19	1	10	0
607	10607	0	0	0	0	0	0	0	2	0	78	0	0	0	0	10	3	0	2	0	0	0	4	0	0	0	3	1	0
608	10608	1	0	0	0	0	0	0	0	0	20	0	0	0	0	0	18	0	5	0	0	0	0	0	0	0	1	0	0
609	10609	0	0	0	0	0	0	0	0	0	2	0	0	0	0	0	0	0	0	0	0	0	6	0	19	0	1	0	0
609S	10609S	0	0	0	0	0	0	0	0	0	0	0	0	0	0	0	0	0	0	0	0	0	0	0	0	0	0	0	0
610	10610	186	0	0	0	1	0	0	0	0	21	0	11	0	0	18	0	0	15	39	0	0	51	0	93	0	0	3	0
611	10611	0	0	0	0	0	0	0	0	0	18	0	0	0	0	7	0	0	5	0	0	0	7	0	31	0	0	1	0
611S	10611S	0	0	0	0	0	0	0	0	0	0	0	0	0	0	0	0	0	0	0	0	0	0	0	0	0	0	0	0
612	10612	27	0	0	0	0	0	0	0	0	12	0	0	0	0	8	0	0	8	0	0	0	38	0	0	7	1	4	0
613	10613	229	0	0	0	34	0	7	0	0	18	0	0	0	0	19	0	0	1	0	2	0	20	0	0	2	7	2	5
614	10614	96	0	0	0	0	0	0	0	0	7	0	10	0	0	1	0	0	0	0	12	0	0	0	0	3	0	1	0
614W	10614W	0	0	0	0	0	0	0	0	0	0	0	0	0	0	0	0	0	0	0	0	0	0	0	0	0	0	0	0
615	10615	19	0	0	0	0	0	0	0	0	0	0	11	0	0	3	0	0	0	2	0	27	31	0	144	0	0	0	0
101	11101	5	0	0	0	0	0	0	0	0	0	0	0	0	0	11	0	0	0	0	0	0	0	0	0	0	1	0	0
102	11102	147	0	0	0	0	0	0	0	0	10	0	0	0	0	17	0	0	0	0	0	0	545	0	0	35	1	0	6
103	11103	51	0	0	0	0	0	0	0	0	0	0	15	0	0	19	0	0	1	20	0	0	92	2	0	4	3	0	0
104	11104	10	0	0	0	0	0	0	0	0	0	0	0	0	0	0	0	0	0	0	0	0	8	0	0	0	0	0	0
105	11105	2	0	0	0	0	0	0	0	0	0	0	0	0	0	5	0	0	0	0	0	0	10	0	0	0	1	0	0
106	11106	0	0	0	0	0	0	0	0	0	0	0	0	0	0	1	0	0	0	0	0	0	0	0	0	0	3	0	0
107	11107	0	0	0	0	0	0	0	2	0	40	0	2	0	0	16	0	0	0	0	0	0	17	0	0	0	0	0	1
108	11108	0	0	0	0	0	0	0	0	0	12	0	7	11	12	0	0	0	11	0	0	0	162	3	0	7	0	0	0
109	11109	0	0	0	0	0	0	0	0	0	0	0	358	55	0	31	12	0	41	206	0	0	108	0	7	66	0	0	0
110	11110	0	0	0	0	0	0	0	0	0	0	0	0	0	0	0	0	0	0	0	0	0	0	0	0	0	0	0	0
111	11111	0	0	0	0	0	0	0	0	0	0	0	0	0	0	1	0	0	0	0	0	0	29	0	0	90	0	0	0
112	11112	0	0	0	0	0	0	0	0	0	0	0	1	9	26	0	8	0	0	0	0	0	5	0	5	0	0	0	0
201	11201	0	0	0	0	0	0	0	0	0	0	0	0	0	0	0	0	0	0	0	0	0	5	0	0	0	0	0	0
202	11202	0	0	0	0	0	0	0	0	0	0	0	86	0	0	21	0	0	32	0	0	0	47	40	0	116	0	0	0
203	11203	0	0	0	0	0	0	0	0	0	0	0	72	2	0	32	330	0	0	0	1	0	0	0	7	0	0	0	0
204	11204	0	0	0	0	0	0	0	0	0	0	0	59	0	0	0	0	0	69	50	21	15	0	24	95	7	0	0	0
205	11205	0	0	0	0	0	0	0	0	0	0	0	1	25	0	45	0	0	62	0	0	0	0	41	200	450	0	0	0
206	11206	0	0	0	0	0	0	0	0	0	0	0	6	10	0	64	0	0	95	105	28	20	0	10	221	155	0	0	0
207	11207	0	0	0	0	0	0	0	0	0	0	0	52	4	0	27	0	0	26	12	28	0	0	43	87	50	0	0	0
208	11208	0	0	0	0	0	0	0	0	0	100	0	0	0	0	1	0	0	126	32	19	67	0	0	0	17	1	1	0
209	11209	0	0	0	0	0	0	0	0	0	0	0	0	0	0	200	1000	0	90	0	115	0	0	350	0	0	0	0	0
210	11210	0	0	0	0	0	0	0	0	0	0	0	0	0	0	45	0	0	1	2	100	0	0	325	0	0	0	0	0
211	11211	0	0	0	0	0	0	0	0	0	15	0	0	6	0	75	0	0	0	1	33	0	0	95	0	0	0	0	0
212	11212	0	0	0	0	0	0	0	0	0	30	0	25	11	0	0	500	0	33	1	13	0	0	0	245	0	0	0	0
301	11301	0	0	0	0	0	0	0	0	0	0	0	0	16	0	13	0	0	0	18	1	6	0	2	18	0	0	0	0
302	11302	0	0	0	0	0	0	0	0	0	2	0	4	19	0	0	340	2	0	0	7	0	0	0	46	0	0	0	0
303	11303	0	0	0	0	0	0	0	0	0	0	0	8	0	0	0	0	0	0	2	0	0	0	0	32	0	0	0	0
304	11304	0	0	0	0	0	0	0	0	0	98	0	56	0	0	75	0	0	19	0	24	0	0	87	52	0	0	1	0
305	11305	0	0	0	0	0	0	0	0	0	0	0	24	56	0	2	0	0	50	12	0	0	0	0	102	0	0	0	0
306	11306	0	0	0	0	0	0	0	0	0	320	0	0	0	0	5	0	0	0	0	0	0	0	74	0	115	0	0	0
307	11307	0	0	0	0	0	0	0	0	0	15	0	0	0	0	5	375	0	4	0	0	0	0	0	0	700	0	19	0
308	11308	0	0	0	0	0	0	0	0	0	0	0	57	0	0	2	5	0	0	0	0	0	0	0	55	0	0	0	0
309	11309	0	0	0	0	0	0	0	0	0	0	0	22	0	0	1	50	0	3	45	0	0	0	4	285	40	0	0	0
310	11310	0	0	0	0	0	0	0	0	0	17	0	14	2	0	23	0	0	0	8	0	0	0	0	0	0	0	14	1
311	11311	0	0	0	0	0	0	0	0	0	40	0	1	48	0	16	0	0	14	2	0	0	0	8	0	175	0	1	0
312	11312	0	0	0	0	0	0	0	0	0	43	0	31	13	0	16	64	1	28	24	0	0	0	0	121	3	0	0	0
401	11401	26	0	0	0	0	0	0	6	0	0	0	0	0	0	6	1	0	25	0	0	0	8	0	0	0	4	0	0
402	11402	0	0	0	0	0	0	0	0	0	0	0	0	0	0	11	0	0	0	0	0	0	6	0	0	0	0	0	0
403	11403	0	0	0	0	0	0	0	0	0	1	0	0	0	0	22	0	0	5	0	0	0	194	0	0	0	0	0	0
404	11404	0	0	0	0	0	0	0	0	0	0	0	5	9	0	0	0	0	3	5	0	0	0	0	0	0	0	0	0
405	11405	0	0	0	0	0	0	0	0	2	9	0	0	0	0	11	0	0	36	0	0	0	52	0	9	0	1	11	0
406	11406	0	0	0	0	0	0	0	0	0	26	0	53	0	0	0	0	0	30	0	0	0	150	0	0	0	0	3	0
407	11407	0	0	0	0	0	0	0	0	0	1	0	39	0	0	0	0	0	68	0	0	0	120	0	0	246	0	0	0
408	11408	0	0	0	0	0	0	0	0	0	1	0	0	0	0	3	0	0	6	0	0	0	65	0	0	0	0	0	0
501	11501	0	0	0	0	0	0	0	0	0	0	0	178	0	0	0	0	0	30	4	24	0	114	2	162	12	0	0	0
502	11502	1	0	0	0	0	0	0	0	1	64	0	13	0	0	0	0	0	0	10	0	0	152	0	2	0	0	0	0
503	11503	1	0	0	0	0	0	0	0	0	22	0	22	0	0	8	0	0	4	53	0	0	126	11	5	0	0	0	0
504	11504	0	0	0	0	0	0	0	0	0	1	0	67	0	0	3	0	0	0	32	0	0	38	0	38	0	0	0	0
505	11505	3	0	0	0	0	0	0	0	0	106	0	25	0	0	1	0	0	6	0	0	0	171	0	0	0	0	9	0
506	11506	0	0	0	0	0	0	0	0	1	35	0	16	0	0	4	0	0	18	0	0	0	111	0	0	0	0	0	0
507	11507	1	0	0	0	0	0	0	0	5	27	0	0	0	0	0	0	0	0	0	0	0	104	0	0	21	0	0	0
508	11508	33	0	0	0	7	0	0	0	0	16	0	0	0	0	3	0	0	0	0	0	0	48	0	11	0	1	0	0
601	11601	1	0	0	0	0	0	0	0	0	11	0	15	0	0	73	0	0	0	11	0	0	0	0	39	0	0	0	0
602	11602	50	0	0	0	0	0	0	0	0	1	0	6	0	0	51	0	0	2	0	0	0	0	2	222	0	0	0	0
603	11603	238	0	0	0	0	0	26	0	0	1	0	17	0	0	21	0	0	0	0	0	0	0	0	0	0	0	0	0
604	11604	218	0	0	0	1	0	252	0	2	5	0	23	0	0	2	0	0	4	0	0	0	0	0	0	0	4	4	0
605	11605	102	0	0	0	17	0	147	53	17	35	0	42	0	0	17	6	0	23	0	0	0	0	0	107	4	4	0	0
606	11606	24	0	0	0	0	0	20	0	0	7	0	52	0	0	0	412	0	5	9	3	3	0	0	0	0	3	4	0
607	11607	1	0	0	0	0	0	0	4	0	20	0	43	0	0	1	0	0	43	0	0	0	4	1	5	0	1	2	0
608	11608	0	0	0	0	0	0	0	0	0	8	0	49	0	0	0	0	0	27	0	0	0	0	0	0	0	1	3	0
609	11609	0	0	0	0	0	0	0	0	0	1	0	0	0	0	0	0	0	0	0	0	0	0	0	0	0	0	0	0
610	11610	1	0	0	0	0	0	0	0	0	6	0	0	0	0	6	0	0	4	27	0	0	23	0	129	0	2	2	0
611	11611	0	0	0	0	0	0	0	0	9	0	0	0	0	0	7	0	0	10	0	0	0	9	0	62	0	5	67	0
612	11612	12	0	0	0	0	0	0	0	2	12	0	5	0	0	19	0	0	44	24	0	0	428	4	88	0	2	2	0
613	11613	178	0	0	0	28	1	8	0	0	1	0	0	0	0	7	0	0	0	0	0	0	28	0	0	0	4	1	0
614	11614	11	0	0	0	0	0	1	0	0	7	0	17	0	0	2	0	0	3	0	14	1	2	0	0	0	0	3	0
615	11615	110	0	0	0	0	0	0	0	0	8	0	20	0	0	43	0	0	6	123	6	15	48	0	108	0	0	0	0
